# Supplementary material for: Identification of the ultrahigh-risk subgroup in neuroblastoma cases through DNA methylation analysis and its treatment exploiting cancer metabolism
Source: Oncogene. 2022 Nov 1;41(46):4994–5007. doi: 10.1038/s41388-022-02489-2 (PMC9652143; doi:10.1038/s41388-022-02489-2)
Supplement: Supplementary file 13 — Supplementary Table S1 [file 41388_2022_2489_MOESM13_ESM.xlsx]

## Sheet: TableS1
Supplementary Table S1. Characteristics of the five clusters in the TARGET cohort.
		Cluster 1	Cluster 2	Cluster 3	Cluster 4	Cluster 5	P value
N		21	29	11	22	11
Sex (%)	Female	10 (47.6)	12 (41.4)	4 (36.4)	7 (31.8)	5 (45.5)	0.856
	Male	11 (52.4)	17 (58.6)	7 (63.6)	15 (68.2)	6 (54.5)
Age at diagnosis, days		1041	1462	2390	794.5	1710	< 0.001
(median [IQR])		[806, 1466]	[1180, 2060]	[1289, 3589]	[642.75, 1351]	[1197, 2175]
INSS (%)	Stage 4	21 (100.0)	29 (100.0)	11 (100.0)	22 (100.0)	11 (100.0)	NA
MYCN status (%)	Amplified	1 (4.8)	0 (0.0)	0 (0.0)	20 (90.9)	2 (18.2)	< 0.001
	Not amplified	19 (90.5)	29 (100.0)	11 (100.0)	2 (9.1)	9 (81.8)
	Unknown	1 (4.8)	0 (0.0)	0 (0.0)	0 (0.0)	0 (0.0)
Chromosome 11q status (%)	11q LOH	7 (33.3)	28 (96.6)	6 (54.5)	1 (4.5)	9 (81.8)	< 0.001
	Others	14 (66.7)	1 (3.4)	5 (45.5)	21 (95.5)	2 (18.2)
DNA Ploidy (%)	Diploid (DI=1)	13 (61.9)	14 (48.3)	2 (18.2)	14 (63.6)	2 (18.2)	0.045
	Hyperdiploid (DI>1)	7 (33.3)	15 (51.7)	9 (81.8)	8 (36.4)	9 (81.8)
	Unknown	1 (4.8)	0 (0.0)	0 (0.0)	0 (0.0)	0 (0.0)
INPC classification (%)	Favorable	1 (4.8)	0 (0.0)	1 (9.1)	0 (0.0)	0 (0.0)	0.573
	Unfavorable	18 (85.7)	28 (96.6)	9 (81.8)	20 (90.9)	11 (100.0)
	Unknown	2 (9.5)	1 (3.4)	1 (9.1)	2 (9.1)	0 (0.0)
P values were obtained with Kruskal-Wallis test for age at diagnosis and Fisher’s exact test for others.
IQR: interquartile, INSS: International Neuroblastoma Staging System, LOH: loss of heterozygocity, INPC: International Neuroblastoma Pathology Classification, DI: DNA index, NA: not applicable.
