# Supplementary material for: Identification of the ultrahigh-risk subgroup in neuroblastoma cases through DNA methylation analysis and its treatment exploiting cancer metabolism
Source: Oncogene. 2022 Nov 1;41(46):4994–5007. doi: 10.1038/s41388-022-02489-2 (PMC9652143; doi:10.1038/s41388-022-02489-2)
Supplement: Supplementary file 14 — Supplementary Table S2 [file 41388_2022_2489_MOESM14_ESM.xlsx]

## Sheet: TableS2
Supplementary Table S2. Characteristics of the two clusters in the TARGET 11q LOH cohort.
		Cluster A	Cluster B	P value
N		31	20
Sex (%)	Female	11 (35.5)	8 (40.0)	0.774
	Male	20 (64.5)	12 (60.0)
Age at diagnosis, days		1713	1117.5	0.021
(median [IQR])		[1303.50, 2334.50]	[1037.00, 1783.50]
INSS (%)	Stage 4	31 (100.0)	20 (100.0)
MYCN status (%)	Amplified	0 (0.0)	3 (15.0)	0.055
	Not amplified	31 (100.0)	17 (85.0)
DNA Ploidy (%)	Diploid (DI=1)	12 (38.7)	9 (45.0)	0.773
	Hyperdiploid (DI>1)	19 (61.3)	11 (55.0)
INPC classification (%)	Favorable	1 (3.2)	0 (0.0)	1
	Unfavorable	29 (93.5)	19 (95.0)
	Unknown	1 (3.2)	1 (5.0)
P values were obtained with Kruskal-Wallis test for age at diagnosis and Fisher’s exact test for others.
IQR: interquartile, INSS: International Neuroblastoma Staging System, INPC: International Neuroblastoma Pathology Classification, DI: DNA index, NA: not applicable.
