# Supplementary material for: Identification of the ultrahigh-risk subgroup in neuroblastoma cases through DNA methylation analysis and its treatment exploiting cancer metabolism
Source: Oncogene. 2022 Nov 1;41(46):4994–5007. doi: 10.1038/s41388-022-02489-2 (PMC9652143; doi:10.1038/s41388-022-02489-2)
Supplement: Supplementary file 15 — Supplementary Table S3 [file 41388_2022_2489_MOESM15_ESM.xlsx]

## Sheet: TableS3
Supplementary Table S3. Characteristics of the two clusters in UT cohort.
		Cluster A	Cluster B	P value
N		5	8
Sex (%)	Female	0 (0.0)	3 (37.5)	0.315
	Male	5 (100.0)	4 (50.0)
	Unknown	0 (0.0)	1 (12.5)
Age at diagnosis, days		1460	1262.5	0.376
(median [IQR])		[1095, 1734]	[882, 1475.25]
INSS (%)	4	5 (100.0)	8 (100.0)
MYCN status (%)	Amplified	0 (0.0)	3 (37.5)	0.231
	Not amplified	5 (100.0)	5 (62.5)
P values were obtained with Kruskal-Wallis test for age at diagnosis and Fisher’s exact test for others.
IQR: interquartile, INSS: International Neuroblastoma Staging System.
