# Supplementary material for: Identification of the ultrahigh-risk subgroup in neuroblastoma cases through DNA methylation analysis and its treatment exploiting cancer metabolism
Source: Oncogene. 2022 Nov 1;41(46):4994–5007. doi: 10.1038/s41388-022-02489-2 (PMC9652143; doi:10.1038/s41388-022-02489-2)
Supplement: Supplementary file 16 — Supplementary Table S4 [file 41388_2022_2489_MOESM16_ESM.xlsx]

## Sheet: TableS4
Supplementary Table S4. Illumina ID of the methylation probes used to render the heatmap of UT 11q LOH cohort.
cg25367691
cg12281049
cg09727692
cg14588896
cg00880074
cg00292029
cg02423318
cg13636583
cg08501292
cg22502502
cg03292388
cg02469838
cg12410692
cg25780607
cg14987769
cg04935109
cg19383430
cg23496178
cg25951717
cg13748354
cg10632770
cg18624102
cg08051310
cg14898623
cg18075755
cg19239199
cg05083033
cg19974227
cg19405842
cg20022511
cg02533724
cg11075353
cg16112880
cg26092675
cg14583869
cg02671126
cg19716433
cg22020558
cg13885357
cg21211688
cg00295418
cg16999994
cg24690731
cg16799111
cg03330485
cg16630482
cg02104162
cg12432807
cg02179473
cg14859874
cg17121747
cg07592963
cg15219228
cg03171770
cg00803827
cg08939521
cg04954559
cg22371972
cg20809470
cg23477967
cg13283952
cg27111678
cg13959523
cg19393008
cg23681001
cg15986276
cg17651821
cg17446896
cg25479916
cg05990544
cg25485294
cg10893986
cg06369992
cg19912142
cg24333422
cg13982688
cg26759551
cg23660154
cg10755058
cg19915711
cg22905097
cg03478249
cg22125968
cg01536987
cg18882819
cg14539231
cg20857709
cg07498239
cg22579265
cg03265671
cg24087071
cg24545961
cg23460843
cg07607355
cg21737039
cg26022526
cg03774520
cg15678844
cg02232704
cg23052437
cg10775273
cg15680624
cg14916288
cg00737571
cg16175263
cg10439431
cg17428559
cg14738806
cg21575308
cg06332173
cg14645545
cg27277403
cg04880751
cg27136078
cg15571561
cg25594119
cg26385172
cg10967023
cg17329249
cg16463745
cg24206256
cg04241582
cg07486230
cg21803959
cg17322044
cg17342469
cg27338353
cg03059048
cg03733760
cg07690455
cg18954504
cg01114088
cg22451910
cg04943661
cg02238826
cg16938490
cg07798131
cg06770568
cg03596280
cg23422916
cg05821789
cg07831417
cg25119690
cg14482313
cg09670128
cg14537533
cg08315770
cg18001180
cg10712551
cg18960642
cg20620700
cg11863717
cg07822469
cg12989934
cg06100807
cg01496199
cg11930908
cg03287519
cg13941021
cg06535993
cg09758420
cg00123762
cg10275272
cg09088287
cg16382322
cg04477203
cg11893951
cg03683256
cg04515001
cg05347898
cg06765514
cg07134045
cg10276465
cg12248614
cg17768491
cg22686854
cg10156366
cg26282655
cg21946006
cg18642503
cg13298682
cg00423030
cg07787614
cg25025247
cg10580269
cg10380585
cg11228682
cg13488570
cg11967592
cg25821783
cg01129004
cg13990351
cg08862890
cg19082708
cg02636041
cg18184107
cg12451631
cg16319691
cg21289015
cg21695485
cg15693066
cg03214697
cg16997364
cg07665510
cg20961045
cg16580982
cg06961873
cg16908938
cg08062049
cg27376136
cg24719321
cg17053251
cg23051664
cg25832824
cg04073970
cg25344503
cg11718501
cg19507206
cg25772827
cg05382123
cg21628200
cg23497020
cg04102510
cg11141380
cg09236284
cg10323552
cg10484958
cg06114087
cg14429919
cg04569429
cg20866075
cg16426714
cg10409248
cg24392889
cg02236650
cg13830163
cg19310148
cg20288331
cg18328755
cg08394412
cg01987417
cg24363160
cg12511214
cg26008365
cg18852618
cg19453938
cg25851803
cg19517525
cg05488523
cg01881939
cg10607155
cg10546219
cg02825723
cg20525461
cg26530485
cg12062819
cg22399133
cg24159514
cg25814383
cg17683336
cg19311470
cg04360793
cg25248415
cg11589139
cg16345647
cg00247094
cg14164044
cg13406145
cg18698788
cg16400631
cg18486235
cg27615578
cg08781140
cg18634211
cg07095205
cg16530429
cg09493063
cg14121142
cg10306192
cg23444265
cg15779837
cg26845082
cg14608770
cg17272620
cg25609507
cg17994569
cg21816330
cg00699617
cg18861767
cg14207654
cg03262554
cg10666341
cg08462924
cg25575732
cg00385863
cg23194719
cg12139725
cg01144053
cg23815646
cg20960405
cg13118906
cg12073537
cg18449964
cg12191938
cg24472939
cg15835396
cg11144103
cg02113055
cg22741595
cg00695177
cg16748433
cg05708114
cg17003260
cg07807373
cg10343447
cg02513017
cg18210732
cg09574088
cg04264908
cg19008649
cg21523564
cg09549240
cg02696790
cg08857310
cg22907789
cg07902983
cg07679948
cg13066043
cg13300273
cg05164634
cg02863073
cg22290648
cg19864130
cg03178838
cg02791973
cg02297063
cg16238993
cg17733616
cg21306329
cg08740698
cg07648238
cg25757115
cg07201456
cg15156975
cg17342064
cg07703462
cg11874762
cg19706515
cg14644761
cg04839259
cg20406460
cg25923609
cg09038676
cg07078225
cg20713092
cg01307130
cg11854659
cg25006521
cg00279790
cg04138112
cg14258341
cg02430039
cg25412017
cg22481960
cg11397854
cg07216425
cg10624054
cg26058016
cg05768558
cg21606405
cg17255005
cg23605722
cg01804281
cg12647496
cg07588253
cg20427486
cg08429337
cg17722435
cg03930857
cg16172329
cg13362491
cg25326491
cg11313862
cg05750323
cg13948486
cg07287698
cg23912509
cg21761356
cg19702383
cg15152824
cg09427568
cg03580872
cg14094242
cg22964758
cg03757501
cg26372842
cg17400812
cg03127656
cg13490979
cg19821128
cg01084270
cg25103772
cg21705324
cg27200236
cg04724807
cg14479704
cg13376244
cg15086439
cg06506523
cg03300549
cg24215459
cg03373714
cg22862734
cg24146389
cg11203041
cg21605238
cg26614563
cg18605135
cg25513740
cg07347431
cg21242448
cg02372404
cg05063520
cg24716664
cg02620403
cg17444859
cg07650391
cg18085990
cg13609089
cg05369268
cg17397493
cg19100988
cg20280672
cg06875707
cg09142144
cg26532745
cg02486855
cg23731272
cg05166801
cg24249542
cg24708097
cg21868798
cg13663303
cg10636896
cg21163559
cg26919347
cg26178657
cg11195360
cg23589071
cg14887116
cg11506658
cg02796568
cg16600876
cg13453244
cg20876096
cg25287372
cg17084751
cg03119435
cg04672785
cg22589504
cg15332173
cg21644778
cg02841798
cg12184038
cg13687885
cg09745307
cg04077979
cg00757822
cg02500392
cg12427317
cg22429911
cg06622892
cg05661149
cg15028339
cg14854112
cg01947732
cg00001593
cg19431200
cg13357416
cg25282706
cg20592390
cg14827391
cg14008999
cg18223153
cg17993419
cg24298280
cg24918715
cg05493407
cg06718080
cg14102966
cg01198661
cg00893522
cg18133076
cg18096251
cg16655193
cg17924044
cg05818382
cg21008530
cg10466968
cg24890103
cg19804027
cg02608452
cg14393466
cg21871038
cg03954794
cg27097923
cg23057597
cg05645927
cg23518497
cg24843535
cg06160171
cg05037024
cg15005421
cg22605924
cg10228456
cg13609233
cg22225849
cg25835568
cg18553677
cg20808089
cg21821643
cg11610460
cg14124522
cg05348366
cg18242368
cg02715072
cg11815438
cg23192864
cg08895562
cg09900440
cg15485247
cg07134368
cg21927991
cg16678169
cg17294865
cg06484169
cg22306009
cg06052372
cg02346492
cg13220569
cg18199992
cg10508193
cg09510698
cg02302587
cg10754341
cg06693578
cg16647164
cg14491761
cg00969288
cg21558053
cg00233948
cg15169286
cg06561883
cg04245097
cg16854200
cg19757131
cg20043883
cg02159489
cg20663432
cg13205848
cg16985702
cg06162475
cg14399475
cg19180555
cg14339410
cg01116873
cg20825472
cg07790727
cg02086166
cg20434562
cg22110922
cg01552173
cg12072262
cg20118157
cg16087541
cg16808481
cg17557464
cg05058313
cg01632597
cg25667676
cg03048162
cg10864970
cg24131359
cg06262832
cg04788769
cg01539284
cg01247693
cg13110283
cg00282706
cg16886329
cg26825569
cg09715906
cg01442426
cg13906082
cg19660744
cg10667166
cg24547184
cg20211604
cg10030648
cg06690899
cg14312439
cg01858157
cg20994929
cg08278503
cg05165825
cg00052665
cg08502239
cg02605292
cg15664943
cg26645082
cg16983282
cg12642651
cg14068184
cg17729072
cg26799656
cg07258983
cg18121901
cg15320905
cg22647738
cg27237541
cg26138073
cg09371084
cg03412967
cg24846009
cg05673968
cg24833674
cg17118262
cg23564471
cg02501473
cg23687434
cg07133629
cg03529900
cg16204420
cg02627240
cg02103822
cg20416179
cg24603041
cg01621835
cg19600023
cg14459158
cg07941938
cg08214267
cg22304519
cg24923853
cg25830307
cg15247483
cg00231519
cg20685672
cg19526130
cg12501287
cg17083323
cg23930856
cg22282405
cg17411135
cg02164574
cg20432960
cg24641186
cg06745511
cg12265878
cg11331837
cg12288941
cg27042266
cg09533869
cg18847598
cg15845365
cg00729708
cg12260798
cg21425842
cg10296410
cg09214175
cg00017157
cg05501996
cg25339054
cg22115076
cg09868598
cg04022561
cg14879760
cg22610655
cg02116953
cg22185100
cg14341177
cg07676361
cg21587006
cg14112997
cg18444757
cg05401764
cg12401798
cg15590989
cg03867465
cg08985979
cg01088410
cg04971362
cg26266950
cg25736251
cg10617784
cg05364766
cg25489524
cg24977462
cg02829743
cg22620090
cg02391713
cg13984623
cg12169700
cg09993319
cg20702913
cg02963248
cg02676167
cg01020413
cg00595086
cg08217163
cg24887265
cg06919440
cg00011740
cg25451958
cg18323768
cg19209066
cg25718035
cg06409538
cg17297071
cg19092981
cg22342329
cg02121529
cg10574376
cg01211065
cg26724949
cg26067760
cg14567963
cg17953701
cg05246081
cg24064594
cg05687091
cg09664314
cg24634471
cg17149911
cg00510539
cg06183338
cg06034527
cg22050253
cg05545914
cg21678813
cg11169641
cg15975865
cg15718581
cg06274159
cg18034737
cg03329597
cg01821635
cg24534774
cg08814405
cg17080163
cg04178787
cg04175027
cg15474402
cg00469814
cg02571636
cg10380328
cg27634344
cg08988797
cg13901526
cg17848763
cg08355157
cg06955954
cg02288345
cg00045070
cg27450744
cg15365500
cg14548901
cg27187580
cg20090066
cg07741840
cg05347845
cg18502142
cg24104241
cg09064304
cg03778029
cg26630735
cg01099231
cg04569837
cg12822074
cg13482308
cg10785622
cg26958524
cg26518861
cg08163199
cg01313904
cg05935520
cg25349643
cg08843850
cg11420142
cg13826564
cg16520288
cg18685243
cg02213103
cg13634242
cg02650401
cg26038514
cg08371772
cg00651087
cg03166962
cg26077099
cg00306851
cg08985766
cg00005215
cg25546405
cg02714192
cg08251901
cg13471209
cg18443741
cg26069044
cg00449868
cg13979562
cg21839504
cg20205188
cg08225549
cg06690085
cg13700250
cg23660123
cg15624160
cg05402634
cg25577078
cg19555075
cg17341969
cg13972557
cg07474670
cg07592723
cg14123034
cg22466012
cg05270922
cg01601712
cg23507945
cg05407200
cg13711457
cg01047586
cg03122926
cg00459623
cg04234412
cg20979384
cg19089141
cg22926869
cg22972806
cg14175932
cg04610028
cg25649515
cg01594233
cg08154039
cg07500707
cg00918522
cg24018520
cg06609094
cg00812009
cg20400838
cg27385193
cg03626739
cg17864044
cg20901246
cg05891136
cg08238319
cg04131969
cg06264882
cg16791832
cg03904042
cg14168530
cg06497668
cg14868994
cg26296488
cg19726630
cg24799921
cg12743416
cg18557837
cg11956442
cg24769381
cg12208638
cg25450321
cg21272897
cg26155681
cg17386240
cg12515659
cg16471877
cg21757617
cg19585103
cg14908513
cg25203481
cg20300784
cg01808284
cg26303777
cg23556238
cg03871140
cg16241932
cg08935418
cg14995921
cg07564088
cg21332729
cg08780711
cg01966816
cg14613540
cg20065768
cg14331362
cg01326421
cg10724632
cg16310958
cg01594260
cg23209941
cg02819655
cg12214399
cg10070328
cg00124902
cg06093861
cg12908908
cg19471466
cg11716267
cg02890259
cg22917366
cg11074353
cg12259892
cg21589417
cg10006614
cg11008123
cg06464078
cg25099095
cg15828613
cg03965172
cg10750264
cg02299007
cg00123214
cg00243527
cg04963199
cg16675926
cg11973981
cg10590622
cg19484093
cg10835584
cg27467876
cg13167631
cg02978201
cg19653246
cg08629394
cg16490805
cg14877834
cg04683516
cg16397968
cg14293674
cg05730108
cg11835544
cg07480176
cg17738613
cg04064735
cg27273227
cg11015768
cg27586797
cg21234082
cg09247979
cg00540295
cg14179288
cg00318166
cg26077133
cg09672255
cg23423607
cg08395632
cg04245305
cg13573375
cg04875706
cg16144436
cg26705599
cg18346634
cg14460215
cg27049594
cg17162911
cg25977769
cg10890644
cg17348244
cg22393657
cg14007688
cg09583302
cg04843821
cg04998327
cg23691406
cg19949776
cg26930498
cg14252149
cg24961286
cg10695549
cg18514595
cg22274196
cg12036633
cg13935315
cg00146240
cg15574312
cg17299935
cg19249708
cg17746119
cg27141807
cg08338478
cg17662493
cg03743205
cg23919742
cg18285337
cg04798314
cg20536971
cg03105556
cg02379549
cg22543924
cg15840554
cg17095460
cg14655569
cg13752726
cg17661798
cg24751154
cg02502145
cg05161773
cg11400162
cg05526809
cg00532122
cg16060930
cg00881894
cg09636756
cg23813394
cg13905298
cg23186955
cg08393317
cg16913250
cg07240846
cg13275129
cg06139006
cg01395541
cg17534070
cg16162930
cg08136432
cg20795417
cg00035449
cg11128983
cg18997918
cg19182353
cg12158737
cg05297854
cg11213574
cg22773661
cg18342279
cg04567307
cg14720706
cg23613219
cg27005179
cg23731030
cg23333072
cg02433278
cg00361495
cg24202381
cg09721739
cg12556569
cg24453580
cg01105403
cg14149680
cg03733219
cg03142586
cg27049766
cg12506930
cg26465391
cg01268824
cg03234186
cg21250721
cg08611163
cg16094412
cg12911256
cg02590401
cg01532436
cg07691531
cg16316162
cg08508337
cg11957331
cg11462865
cg13002493
cg08424184
cg12038696
cg07167423
cg18131141
cg24685006
cg06849504
cg13500072
cg00503383
cg18235734
cg08470875
cg02511231
cg07783843
cg05127821
cg17737621
cg18888655
cg10124491
cg17423135
cg18113535
cg26228266
cg00114029
cg27413732
cg03555502
cg04411625
cg23001415
cg06923531
cg25604994
cg12163952
cg27057650
cg15652532
cg11652636
cg02271560
cg06285590
cg18513970
cg07685728
cg24298255
cg14038484
cg16490124
cg02030008
cg20842326
cg10288111
cg20088245
cg08506672
cg01891583
cg27024127
cg11251367
cg17906851
cg04787784
cg26690318
cg00051154
cg27230769
cg20106077
cg13031029
cg23159970
cg00009523
cg19377607
cg08429705
cg09081941
cg19014289
cg10224537
cg20502501
cg12657416
cg13301327
cg24007926
cg15991405
cg12624040
cg11314779
cg12392473
cg12307787
cg15425276
cg10909185
cg06329735
cg05353869
cg22237425
cg09146872
cg06097704
cg16222491
cg19987768
cg07483726
cg24124424
cg11052202
cg00528453
cg08548066
cg18711553
cg06956230
cg11433787
cg20633370
cg13636502
cg02262633
cg25647823
cg01249016
cg27345989
cg14193825
cg23884149
cg06102257
cg02699671
cg04101699
cg00950385
cg02824818
cg26003785
cg04272736
cg21696636
cg20063728
cg01976810
cg10546890
cg25050975
cg05431974
cg08192143
cg00210042
cg07935748
cg23730222
cg25232397
cg04300161
cg14957089
cg06934774
cg03040740
cg19118904
cg08301525
cg00739608
cg04252928
cg06245181
cg06798657
cg02204831
cg02487930
cg09675542
cg11290949
cg14496282
cg05283992
cg05788927
cg05233816
cg12856760
cg10352104
cg11980500
cg10453148
cg10928544
cg01876176
cg18970929
cg10027639
cg27306191
cg06169495
cg24240349
cg16096176
cg20070933
cg25606842
cg26985134
cg00244299
cg04538990
cg23491807
cg16005697
cg08250118
cg01070657
cg27529018
cg16740092
cg02941135
cg25644380
cg25062137
cg09775533
cg16621790
cg11270070
cg23208152
cg18024487
cg14774086
cg25037461
cg02027945
cg19859290
cg03880173
cg26246387
cg06303772
cg27058832
cg18063495
cg04599403
cg11642377
cg08604097
cg23075337
cg10443049
cg15285250
cg06335867
cg01240444
cg00092518
cg18232347
cg04882394
cg24368383
cg20653518
cg24535439
cg08847173
cg11362010
cg12877039
cg26170604
cg10806820
cg22702772
cg16863795
cg24529280
cg01933308
cg13611822
cg20814095
cg07834574
cg21071097
cg02961707
cg18595005
cg06056929
cg00594129
cg13654588
cg04097078
cg08835113
cg27152890
cg21608519
cg03172657
cg23304605
cg16792302
cg09761040
cg05202300
cg16207263
cg10319905
cg11092157
cg01735080
cg04337358
cg01736164
cg07675477
cg17755535
cg24239780
cg04475868
cg05262224
cg10534873
cg08603678
cg13496119
cg17327268
cg20908131
cg08522473
cg04540711
cg16622061
cg03136493
cg04960342
cg01449973
cg21920871
cg00377087
cg26500033
cg05893845
cg26864826
cg09867002
cg25134647
cg13066461
cg18693531
cg03495497
cg15203632
cg00623774
cg13028819
cg01727969
cg10208777
cg08524128
cg11903197
cg25960403
cg10064312
cg08862366
cg20277159
cg00182893
cg16206344
cg17878351
cg14494607
cg18282393
cg17978764
cg14458002
cg15344068
cg19302441
cg25144574
cg04115740
cg14391258
cg14038755
cg20549290
cg26473818
cg26010877
cg06875413
cg10845171
cg13897222
cg05934276
cg10089542
cg10207656
cg26017679
cg10484316
cg18234224
cg13647821
cg14374760
cg06527154
cg12772932
cg06635871
cg24555763
cg18147606
cg09816855
cg24463728
cg04776357
cg22824635
cg12842552
cg20107996
cg11714406
cg19895517
cg25255893
cg02331189
cg02096663
cg22415472
cg10979216
cg18762036
cg16179048
cg26558510
cg22084460
cg04548699
cg06366789
cg24975898
cg15948059
cg06179710
cg23077344
cg08973281
cg02317746
cg00054971
cg00150560
cg16534298
cg13485703
cg14841601
cg01216369
cg26449178
cg21628504
cg10792660
cg20046777
cg24599329
cg14035969
cg22156300
cg06982190
cg22139500
cg13187349
cg10784143
cg13274978
cg20910746
cg20119891
cg16570256
cg19119609
cg26852437
cg21472835
cg12798775
cg12968800
cg06464324
cg17156694
cg04852685
cg15149625
cg02143496
cg12798970
cg25437665
cg01753252
cg18096398
cg09929180
cg21577406
cg15958422
cg11672740
cg19074170
cg24639690
cg06202492
cg12277698
cg25072945
cg01615271
cg20178603
cg24820270
cg01040779
cg19002100
cg17808727
cg13454542
cg20825022
cg03138282
cg14506195
cg12704432
cg02306156
cg05049825
cg05190233
cg10665924
cg11008132
cg22867837
cg08857936
cg24250261
cg01454936
cg08784334
cg21367866
cg04958165
cg13810101
cg21542922
cg12512771
cg06702718
cg10559416
cg21578543
cg22491067
cg16795455
cg21130926
cg06257454
cg18026416
cg18423626
cg14708411
cg16122269
cg05072559
cg11886639
cg16100845
cg17919004
cg10724928
cg00989986
cg21430465
cg25628898
cg13372658
cg26702039
cg10489284
cg16193717
cg03053358
cg12568536
cg07138070
cg21588562
cg25861066
cg00071241
cg25473910
cg07619656
cg17511532
cg10372057
cg08647951
cg01790628
cg11358713
cg00226689
cg22009329
cg14299044
cg25855592
cg00178249
cg23753006
cg16896687
cg17761265
cg00627347
cg16956665
cg09068169
cg05031455
cg21342392
cg26814635
