# Supplementary material for: Identification of the ultrahigh-risk subgroup in neuroblastoma cases through DNA methylation analysis and its treatment exploiting cancer metabolism
Source: Oncogene. 2022 Nov 1;41(46):4994–5007. doi: 10.1038/s41388-022-02489-2 (PMC9652143; doi:10.1038/s41388-022-02489-2)
Supplement: Supplementary file 17 — Supplementary Table S5 [file 41388_2022_2489_MOESM17_ESM.xlsx]

## Sheet: TableS5
Supplementary Table S5. Illumina ID of the methylation probes used to render the heatmap of TARGET 11q LOH cohort.
cg03216043
cg00819233
cg17496788
cg10484958
cg10323552
cg22476269
cg03435439
cg20740157
cg05083033
cg05277054
cg11967592
cg07788369
cg09236284
cg07800208
cg26945725
cg22851875
cg10275272
cg23887839
cg19405842
cg01012836
cg06772717
cg10058204
cg24638356
cg16268937
cg19218082
cg23630179
cg27649396
cg06520095
cg22274273
cg10786572
cg11438287
cg18861767
cg17279365
cg23936477
cg11008123
cg15295200
cg08522473
cg03466780
cg00704664
cg03271487
cg13275129
cg00696044
cg03449867
cg13748354
cg03075889
cg12169700
cg17811452
cg00231519
cg23186955
cg03547562
cg16802892
cg14056849
cg21272897
cg19680693
cg05161773
cg10695549
cg14422932
cg07621697
cg12125567
cg10501210
cg24643105
cg18576044
cg18346634
cg23813394
cg13573375
cg01891583
cg01127608
cg13603318
cg09533869
cg17370616
cg21463262
cg19455396
cg15800276
cg19539986
cg07532405
cg17311865
cg17313709
cg00103448
cg20673830
cg11251367
cg01021334
cg07052950
cg18075755
cg13749548
cg05393861
cg03639185
cg18673341
cg26820259
cg04835511
cg04012027
cg00420246
cg27015773
cg01296877
cg08537127
cg26872028
cg02318139
cg18847598
cg02299007
cg12556569
cg17181941
cg23803868
cg14252149
cg16748433
cg02372404
cg14460215
cg20704148
cg04073914
cg19274180
cg05593887
cg15083522
cg14341177
cg25013753
cg27057480
cg17187785
cg24007926
cg25879395
cg09785377
cg26038514
cg05237503
cg15828613
cg25347356
cg04998327
cg27467876
cg24136292
cg14167033
cg02113055
cg16570885
cg06389098
cg04234412
cg14615128
cg13065507
cg17171259
cg05730108
cg21587006
cg10978526
cg20205188
cg12908908
cg21130926
cg21757617
cg11144103
cg26278987
cg07258715
cg25465065
cg04613734
cg09084244
cg02550738
cg00295418
cg09672255
cg03723481
cg02978201
cg26184765
cg17342469
cg07128503
cg14114910
cg09038676
cg10006614
cg00532122
cg16999994
cg09196346
cg07665510
cg10942914
cg14179288
cg18339359
cg14068184
cg00033213
cg01594260
cg21589417
cg02814135
cg01876809
cg11420142
cg00178249
cg01188578
cg11956442
cg21543270
cg25649515
cg10590622
cg09399439
cg12466610
cg23159970
cg14877834
cg22664298
cg22336867
cg25658612
cg09583302
cg13031029
cg04990378
cg15988569
cg19577958
cg13653328
cg13211008
cg02658043
cg10776061
cg07271471
cg03122926
cg21242448
cg02533724
cg14655569
cg17348244
cg13306870
cg14218851
cg11331837
cg08506672
cg22109827
cg10724632
cg00051154
cg00146240
cg05450979
cg26077133
cg17099445
cg07874011
cg17671604
cg11418607
cg14758204
cg25601713
cg04467639
cg10632770
cg12551908
cg06193597
cg06168404
cg02819655
cg02772171
cg10228456
cg13609233
cg04131969
cg14964115
cg07021532
cg16995742
cg10507965
cg21575308
cg22535849
cg19384241
cg20979384
cg26724949
cg01957222
cg17386710
cg09816855
cg11173002
cg26296371
cg23943944
cg13815695
cg09762182
cg26035071
cg09247979
cg03020379
cg04194432
cg17149911
cg17095460
cg00297876
cg22304519
cg11585022
cg25674027
cg01543583
cg24961286
cg11126767
cg14507337
cg00157572
cg13019491
cg10308906
cg04164058
cg14164044
cg25248415
cg13406145
cg07365741
cg11400162
cg24097094
cg17411135
cg12319534
cg25099095
cg19393008
cg21498547
cg10989317
cg04798314
cg26773771
cg13462557
cg20702913
cg17662493
cg00303982
cg00504705
cg02993259
cg09391419
cg11748640
cg17514558
cg11857805
cg02380802
cg11738485
cg02873525
cg19311470
cg16490124
cg23681001
cg17386240
cg07216619
cg17994569
cg02336542
cg25609507
cg10672201
cg19589939
cg02457328
cg07691152
cg07882838
cg22337626
cg19377607
cg17600943
cg27056740
cg07878625
cg17680823
cg06961873
cg18662228
cg06096382
cg12036633
cg27586797
cg19285525
cg10771931
cg07703391
cg26128129
cg23019589
cg21193926
cg20536971
cg09073348
cg08210706
cg11716267
cg27230769
cg06688803
cg14859874
cg00123214
cg00540295
cg12657416
cg07686394
cg09993319
cg22953237
cg05407200
cg12087615
cg13564529
cg18088486
cg06711418
cg10738003
cg08717807
cg02714192
cg06991380
cg04506342
cg00695177
cg04028540
cg00004073
cg27308738
cg24941469
cg12568536
cg08407901
cg22505202
cg24018148
cg24450073
cg15768613
cg26941787
cg19935756
cg03965172
cg11957130
cg27187580
cg20756026
cg18674961
cg19949776
cg05900567
cg14797147
cg01223071
cg24699914
cg23199815
cg12012426
cg04922606
cg20167293
cg00254095
cg01567113
cg22251955
cg04497611
cg03733760
cg07133629
cg18557837
cg07474670
cg20592836
cg23030863
cg05267394
cg06051619
cg16316162
cg24769381
cg05126514
cg03554749
cg12351587
cg17071446
cg05121006
cg11857320
cg23254393
cg26845297
cg16720619
cg10785622
cg22857085
cg01047586
cg08195247
cg09323727
cg00459623
cg17835961
cg23429510
cg04528477
cg08552214
cg24798398
cg25180342
cg22736807
cg06820621
cg04541368
cg04461228
cg11648730
cg16171407
cg03714110
cg24956533
cg01404753
cg11767984
cg01172903
cg06384763
cg09489445
cg20773651
cg18486235
cg16400631
cg17443359
cg18235734
cg00503383
cg06849504
cg00644823
cg13407335
cg21017569
cg16513459
cg14918082
cg23365801
cg12756504
cg03396151
cg06933370
cg15902390
cg26708220
cg24940138
cg15026277
cg21211480
cg18222083
cg19548479
cg15892964
cg25855249
cg18245460
cg22773661
cg18342279
cg07522516
cg04567307
cg14720706
cg22262168
cg07698638
cg01901107
cg12097883
cg02598441
cg16561266
cg23001415
cg10286969
cg15668691
cg19150007
cg08332594
cg06710981
cg17411190
cg09092054
cg17577122
cg00811132
cg13742526
cg12534008
cg06615152
cg05345154
cg26000619
cg00011740
cg02696327
cg26996175
cg16080552
cg21104276
cg02486855
cg13110283
cg18859459
cg25910261
cg00056257
cg06409538
cg01461552
cg00803453
cg19209066
cg25718035
cg10166986
cg03495498
cg01082498
cg14511677
cg25479916
cg11764177
cg12911256
cg17515966
cg24870568
cg08611163
cg16094412
cg27057650
cg18650670
cg23058405
cg14703829
cg01016092
cg12276513
cg13500072
cg11774399
cg17255397
cg06820388
cg22112267
cg10736654
cg11026555
cg03350900
cg13020870
cg25451958
cg22050253
cg04954559
cg20809470
cg22371972
cg13634242
cg04569837
cg03186851
cg00116092
cg24887265
cg00398420
cg09477019
cg17297071
cg12749863
cg14315558
cg01020696
cg06744545
cg00510539
cg20289949
cg27299406
cg08421126
cg01561916
cg19414598
cg00293245
cg24634009
cg25736251
cg24720008
cg06546066
cg24157892
cg19119609
cg00469207
cg04597433
cg26296488
cg00939495
cg02860602
cg09557462
cg25639415
cg03780851
cg18513970
cg06285590
cg12762029
cg21184172
cg04986675
cg08210474
cg01076971
cg11663667
cg02032558
cg26461267
cg16565913
cg22601421
cg24427895
cg07973709
cg06370862
cg16543094
cg21678813
cg11169641
cg13273396
cg06274159
cg18034737
cg12124386
cg06517489
cg08236022
cg15372689
cg22796922
cg06372850
cg19843036
cg12817908
cg15878317
cg05331082
cg09721739
cg18116154
cg24333422
cg13982688
cg26759551
cg19526130
cg13537353
cg05525106
cg00488692
cg02121529
cg22342329
cg04967578
cg23460843
cg07690882
cg06968878
cg24339193
cg06849719
cg04453971
cg13901526
cg17848763
cg24233426
cg18793404
cg15975865
cg15768103
cg03573068
cg19859290
cg10615842
cg17131044
cg19355929
cg02027945
cg01642521
cg15083015
cg21957058
cg18042724
cg17812027
cg05987564
cg18595348
cg20092728
cg20910746
cg20119891
cg16570256
cg02416424
cg11462865
cg17231690
cg13002493
cg02893823
cg07592723
cg04834436
cg02787087
cg09550083
cg06833110
cg04751149
cg02551743
cg10464312
cg11357542
cg01271812
cg12082609
cg11469908
cg02963248
cg24105287
cg10552446
cg08217163
cg17375248
cg02676167
cg01020413
cg01721569
cg22610655
cg02116953
cg10000318
cg22185100
cg06576732
cg26947626
cg11878331
cg12288941
cg16890051
cg01744822
cg00808086
cg14879760
cg25339054
cg05501996
cg04022561
cg10536898
cg26277754
cg22115076
cg09868598
cg11642377
cg08604097
cg13611822
cg24529280
cg01933308
cg06335867
cg26170604
cg15285250
cg23075337
cg10443049
cg25095032
cg09632273
cg24453580
cg06830044
cg24196693
cg22806907
cg10854295
cg05050042
cg07009284
cg27068170
cg10738648
cg26004771
cg21089646
cg00332153
cg26728517
cg16377609
cg00092518
cg13158894
cg05288803
cg13888593
cg04021544
cg20007021
cg04156293
cg04621893
cg00078085
cg17118775
cg21550804
cg08416194
cg11668813
cg08785784
cg15963417
cg01864980
cg07264025
cg05392777
cg23425533
cg12827530
cg27413732
cg12486795
cg24361265
cg26069044
cg16205861
cg25977769
cg21163392
cg11598715
cg07850323
cg25465344
cg19372063
cg00492070
cg05402634
cg03874542
cg08028901
cg05348366
cg04928049
cg11611856
cg21841803
cg06720768
cg21615583
cg00215432
cg04294888
cg20610452
cg12018098
cg12755421
cg16245261
cg18959478
cg18392783
cg15202102
cg16459349
cg02273041
cg20938665
cg10064871
cg04560456
cg02829743
cg02391713
cg22620090
cg02650401
cg11362010
cg13294849
cg01783662
cg23165310
cg02213103
cg16276063
cg00919702
cg27393726
cg20047561
cg19465605
cg20272146
cg16505891
cg26435617
cg21890646
cg26259944
cg13027206
cg04569429
cg14624145
cg16207110
cg24838063
cg26677194
cg17358127
cg20088245
cg21289397
cg24739382
cg07529534
cg08315770
cg18001180
cg10712551
cg07216425
cg10624054
cg05651778
cg13200848
cg14772118
cg14588896
cg26282655
cg09727692
cg14701856
cg11597131
cg15991405
cg12969193
cg05588903
cg02185464
cg26630791
cg02455706
cg09967633
cg18459618
cg01347228
cg20469139
cg04193820
cg08896939
cg21946006
cg00948524
cg18213979
cg18210732
cg09574088
cg15774153
cg07078225
cg23193613
cg21737039
cg26022526
cg04878000
cg03774520
cg02238826
cg16938490
cg15510249
cg17701886
cg19998675
cg10594709
cg04262938
cg14367020
cg03442569
cg24931520
cg06317348
cg07440398
cg17278864
cg13356133
cg03710889
cg04656051
cg14645545
cg19736128
cg25025247
cg23660154
cg12731349
cg21628200
cg08822897
cg07675998
cg12432807
cg26436731
cg14429919
cg25476565
cg02455820
cg03330485
cg19725843
cg27300494
cg02698600
cg24127874
cg09191232
cg00522403
cg25830307
cg03695147
cg10259889
cg12315284
cg06654127
cg21364077
cg03605610
cg02629070
cg08720028
cg19507206
cg13910040
cg13885357
cg23051664
cg03292388
cg25360181
cg07486230
cg15772924
cg07080050
cg25923609
cg07822469
cg25372296
cg20406460
cg17054060
cg13486805
cg04656042
cg10918735
cg01496199
cg16997364
cg08740698
cg23079808
cg22341310
cg00279790
cg19816930
cg04131405
cg00264958
cg10830795
cg27246147
cg12765064
cg02430039
cg08002151
cg10367412
cg09929180
cg11287888
cg07676361
cg15894661
cg16963683
cg16512570
cg21134096
cg24531520
cg07968770
cg05207834
cg03683256
cg04477203
cg16382322
cg11893951
cg15043642
cg18672670
cg13236881
cg15579148
cg04784101
cg27175128
cg21695485
cg15693066
cg04420309
cg16175263
cg05636175
cg08309809
cg27090216
cg00880074
cg06802522
cg08296680
cg01263386
cg00058879
cg23383189
cg17493885
cg15393275
cg19890879
cg07289306
cg19444609
cg05798318
cg22174486
cg05338731
cg27614706
cg04085339
cg11891591
cg11231751
cg07498239
cg25238537
cg09662496
cg19517525
cg05488523
cg19963025
cg13298682
cg16483867
cg15156975
cg18142262
cg23044053
cg19091403
cg26008365
cg04366104
cg18257810
cg18447876
cg16072304
cg24202381
cg16257051
cg10835584
cg20956738
cg25365934
cg02380334
cg14539393
cg26385172
cg21045464
cg05398903
cg08086720
cg00661970
cg10967023
cg17029354
cg00737571
cg23342718
cg03723247
cg15402529
cg18788932
cg04073970
cg02719608
cg03814390
cg15908921
cg10409248
cg24392889
cg09351315
cg20866075
cg17924415
cg06332173
cg16426714
cg26378417
cg03383056
cg24018520
cg06609094
cg00918522
cg01594233
cg22239963
cg00812009
cg08154039
cg07500707
cg07265743
cg03222323
cg24274579
cg00158789
cg17975443
cg25900280
cg26199241
cg02081266
cg27079322
cg06365535
cg03366986
cg26130488
cg06161630
cg27426220
cg05238517
cg12052265
cg06448705
cg05347898
cg14319235
cg15084543
cg04360793
cg26422458
cg22125968
cg01536987
cg18882819
cg14539231
cg19915711
cg22905097
cg08703872
cg24425838
cg03575641
cg27619475
cg17733616
cg21306329
cg00543976
cg25947878
cg24770624
cg09798888
cg10419709
cg07703462
cg23837265
cg10376827
cg17876497
cg12191938
cg12368612
cg04574459
cg16444968
cg07263981
cg13821433
cg08848774
cg13118906
cg03667051
cg01144053
cg17966560
cg12062819
cg20433275
cg09015973
cg00401745
cg16345647
cg14571813
cg06573604
cg13300273
cg02092102
cg07493435
cg15680624
cg15490781
cg14481208
cg03642518
cg16616467
cg02637101
cg21131022
cg03279206
cg12408990
cg19864130
cg12255995
cg02297063
cg02791973
cg16238993
cg23815646
cg01330060
cg14738806
cg20965743
cg02584756
cg14207654
cg18153322
cg12139725
cg01089914
cg27339437
cg00511596
cg18026225
cg13641043
cg23230584
cg08898155
cg11435506
cg19866866
cg12759298
cg15337154
cg11930908
cg06001519
cg11656547
cg08862890
cg23338503
cg08506606
cg09981929
cg24440658
cg15642854
cg22884656
cg21816330
cg03214697
cg02923264
cg00093544
cg08457898
cg26010734
cg18366919
cg24161057
cg20699586
cg14789818
cg12764221
cg25203481
cg01530101
cg07592963
cg05290058
cg07831417
cg05821789
cg13959523
cg27111678
cg01889143
cg10343447
cg24719321
cg03704700
cg07201456
cg22366350
cg07697597
cg07313705
cg19830657
cg09385692
cg15986276
cg15552843
cg03364108
cg04864807
cg13283952
cg18979589
cg21282630
cg26155681
cg09281805
cg14882311
cg11371748
cg25276694
cg18792022
cg04807470
cg04415008
cg01719832
cg08394412
cg04294437
cg20067049
cg25756780
cg16630482
cg05545914
cg10230673
cg26518861
cg01250603
cg22952142
cg05040584
cg14709292
cg18413131
cg21773220
cg10574376
cg05741937
cg18912209
cg22881680
cg06637774
cg26343510
cg21425842
cg12260798
cg22723502
cg07585069
cg03702990
cg06352370
cg20809881
cg00563229
cg00265863
cg02148426
cg14672084
cg04422256
cg01570480
cg25489524
cg24977462
cg06804210
cg19782061
cg13804182
cg02222324
cg02599716
cg14768245
cg03486485
cg13323489
cg21197336
cg15219228
cg12827262
cg24281267
cg22821981
cg16317273
cg07679948
cg17472800
cg12989934
cg02874569
cg05981815
cg12782933
cg11531272
cg14613540
cg14575053
cg23782616
cg25794823
cg01966816
cg06976250
cg26483229
cg13379827
cg01340542
cg14792081
cg21953307
cg21596313
cg09681335
cg04599403
cg27028760
cg09229918
cg03942265
cg11698750
cg09628962
cg21421278
cg09810059
cg14931854
cg24520538
cg20065768
cg27295595
cg03796321
cg27635267
cg08975803
cg14482313
cg09670128
cg14537533
cg04411625
cg06100227
cg24155668
cg26704078
cg20286236
cg01629716
cg06207120
cg24845578
cg21332729
cg07564088
cg06301550
cg01025836
cg10276465
cg20945853
cg05708544
cg17273045
cg12749132
cg08489941
cg08743751
cg00699617
cg03583111
cg20065463
cg24927800
cg18182399
cg05000331
cg09422450
cg04317962
cg15146621
cg11482794
cg13331196
cg11083416
cg10661191
cg12193731
cg20707780
cg22399133
cg00018606
cg01576677
cg06100854
cg13732857
cg14014796
cg24689895
cg06331595
cg06369992
cg19912142
cg14032529
cg04557665
cg09872616
cg09059945
cg02169391
cg11865119
cg08077673
cg16511229
cg01888566
cg05373657
cg11213574
cg05297854
cg20934596
cg21634064
cg19446838
cg22848598
cg02637318
cg08827307
cg26394257
cg11957331
cg01838004
cg16652651
cg23100152
cg13177786
cg14584448
cg14898416
cg11968071
cg06829538
cg23967540
cg06795233
cg16180796
cg03255135
cg26228266
cg18642503
cg12073537
cg02636041
cg12451631
cg20172627
cg08493294
cg11652636
cg18235050
cg11589139
cg19900615
cg09458299
cg11107212
cg08832624
cg04518342
cg18301423
cg12323274
cg14306734
cg26992603
cg21425749
cg18102098
cg03126579
cg10330839
cg18888655
cg12247222
cg20952901
cg17139085
cg11673291
cg02006615
cg03515663
cg03140421
cg04845649
cg05048976
cg08832220
cg01730970
cg08462924
cg03893446
cg03784113
cg26730050
cg02897974
cg17657322
cg06801384
cg01702312
cg25384556
cg18744273
cg15896151
cg12366895
cg23504522
cg25247122
cg23197628
cg25344322
cg26578408
cg23107916
cg04089887
cg08856842
cg02109189
cg19460909
cg25947490
cg21735741
cg25412357
cg09846510
cg03616722
cg12683085
cg19706515
cg24434350
cg01114088
cg03199564
cg08799305
cg27136078
cg09090582
cg02475276
cg04913246
cg16214826
cg04728480
cg05475934
cg06535993
cg06157318
cg14515517
cg16372048
cg23052437
cg27237541
cg02232704
cg03876032
cg15678844
cg16103990
cg16626196
cg10524701
cg14388601
cg07933078
cg01242145
cg11791078
cg10040162
cg09075515
cg08435240
cg01613817
cg19788186
cg02927859
cg15622860
cg00994250
cg26852242
cg03185034
cg19585103
cg18261462
cg14233507
cg12513481
cg04483289
cg19139618
cg13069385
cg04091180
cg02159527
cg16048803
cg15145341
cg11280082
cg22915945
cg01767396
cg00465739
cg14908513
cg18758906
cg06008873
cg15806044
cg14598478
cg27053040
cg00106432
cg13814677
cg20902425
cg11033014
cg04877959
cg00838040
cg05424527
cg03360272
cg02206823
cg19199483
cg21281201
cg16522557
cg10999000
cg26468118
cg04943661
cg13313813
cg18954504
cg22329579
cg10439431
cg20804072
cg08984900
cg18407309
cg03241571
cg06040872
cg14916288
cg11584277
cg12251111
cg22647738
cg10190509
cg24325790
cg05765580
cg07704981
cg05634879
cg15207426
cg06683458
cg22029587
cg04126261
cg00438740
cg09382002
cg02514888
cg22666015
cg14012546
cg05299077
cg02343235
cg01958372
cg22755679
cg18934441
cg17484331
cg22695084
cg22960869
cg17839611
cg16378063
cg07451034
cg01509809
cg18034577
cg27134049
cg07695475
cg17654752
cg04037044
cg27450976
cg17449254
cg11070172
cg10671054
cg13608273
cg12970757
cg18093151
cg04556519
cg16048421
cg03201262
cg01099300
cg17059136
cg01167924
cg24080465
cg27048436
cg21563912
cg03570948
cg04735960
cg14616881
cg08469346
cg05562823
cg22924713
cg06257454
cg12472473
cg10408439
cg08015388
cg02385739
cg10064312
cg03990732
cg10329331
cg13568992
cg14339466
cg03502001
cg20956594
cg14251777
cg06422678
cg24285543
cg10045881
cg26681414
cg17995495
cg01827098
cg20663831
cg13662290
cg26837768
cg21010350
cg16908215
cg24116513
cg16532400
cg15849098
cg07956751
cg18463686
cg26445785
cg19476643
cg12584111
cg06058073
cg13453847
cg10435838
cg04459983
cg00756172
cg24763840
cg01555300
cg22529184
cg13536447
cg00452252
cg17044311
cg24030232
cg08646355
cg20474924
cg26521402
cg02480675
cg16886329
cg24756105
cg14844559
cg24026690
cg01267532
cg07175288
cg03011024
cg19934476
cg01767525
cg21368352
cg13645033
cg18326642
cg06032977
cg02832905
cg25816268
cg01182430
cg13609089
cg16681268
cg21685770
cg18320356
cg26980937
cg11810736
cg08048194
cg09684557
cg22244938
cg15696038
cg02493112
cg24376548
cg07573078
cg03446098
cg05659947
cg14740771
cg01810875
cg13396068
cg02302587
cg27160701
cg15664943
cg11734841
cg01969473
cg10136452
cg16928382
cg01780490
cg26116669
cg11143092
cg05168012
cg01820934
cg11224748
cg04191978
cg17578330
cg20211604
cg18121946
cg26084259
cg10087556
cg15558717
cg24987440
cg12877532
cg14325779
cg14157578
cg13654103
cg02006405
cg16989143
cg12014113
cg23360922
cg13266119
cg22013019
cg16751754
cg09908001
cg20423977
cg01300218
cg21268422
cg14179031
cg09440603
cg16347213
cg12666919
cg12868312
cg18199992
cg23737927
cg11195360
cg21004633
cg00785029
cg00710938
cg15162784
cg23423230
cg09148268
cg08084946
cg17478016
cg03307776
cg00670977
cg27542224
cg12799596
cg11885201
cg08469509
cg20962444
cg08714544
cg12114933
cg11299476
cg10724529
cg26687406
cg15146467
cg13882665
cg25731866
cg03254818
cg00066805
cg25814149
cg23723163
cg00859145
cg22550299
cg19494574
cg19390059
cg18332213
cg24528463
cg05305208
cg07414199
cg02085097
cg01023872
cg25717658
cg13392848
cg25414597
cg24072599
cg08633560
cg26500033
cg25337124
cg12577187
cg03136493
cg22817211
cg20121927
cg08882341
cg05171129
cg22410568
cg11088901
cg16781264
cg00612985
cg22400102
cg06476964
cg20370783
cg02049833
cg13941508
cg27578760
cg08322181
cg01802043
cg11059944
cg19543296
cg08857839
cg20970752
cg01942797
cg03383886
cg21839504
cg19130610
cg18686937
cg01740034
cg01727969
cg04457575
cg09619488
cg23932674
cg13002167
cg19479935
cg12571978
cg15507449
cg08524128
cg12712184
cg09016797
cg24838949
cg14320519
cg15996284
cg14709543
cg06262832
cg04622480
cg25189523
cg01080456
cg13613793
cg00623774
cg08401916
cg03495497
cg10997860
cg02885042
cg11903197
cg24554987
cg12331505
cg18532131
cg07826516
cg24751154
cg24975649
cg20428720
cg09473364
cg01562175
cg02044349
cg00377087
cg10215339
cg11229612
cg07688836
cg07412315
cg04985004
cg01932361
cg06405820
cg02359025
cg00431835
cg09230756
cg06319919
cg06678912
cg02464866
cg27619796
cg05424333
cg03592218
cg07851269
cg09223489
cg06657852
cg27455211
cg02725001
cg00107631
cg00461236
cg05432034
cg06660976
cg00669347
cg07524214
cg05626644
cg02802634
cg27283514
cg00023673
cg00211086
cg07838270
cg27605701
cg05076697
cg04785284
cg03084704
cg09331651
cg05479109
cg16622061
cg04960342
cg01449973
cg27391627
cg03685886
cg11503487
cg10180050
cg11791710
cg01039092
cg04558647
cg11201931
cg15676916
cg07804728
cg22909333
cg19023362
cg05963179
cg00273657
cg08650132
cg24901028
cg24631102
cg19285797
cg09640621
cg15197050
cg18664918
cg03458096
cg00022101
cg11839566
cg13640225
cg00193959
cg07920962
cg17389077
cg08643646
cg19525546
cg26473833
cg26878169
cg13434852
cg06406458
cg19572051
cg14117562
cg04651765
cg05702161
cg09556902
cg12462074
cg06692260
cg23240294
cg02173583
cg25308381
cg18034368
cg02292704
cg19974448
cg13713728
cg17766828
cg25982983
cg26965669
cg10004882
cg03141090
cg20122645
cg17537347
cg16206344
cg13540418
cg00121876
cg05295566
cg16157288
cg07724407
cg10208777
cg10170774
cg25513712
cg21146209
cg02848091
cg25148674
cg05943122
cg11890659
cg10220494
cg20479672
cg21045164
cg21165219
cg03426225
cg20851748
cg00335802
cg00432659
cg13734996
cg12642717
cg14735704
cg14024243
cg05044843
cg05153057
cg14371329
cg25594119
cg17007693
cg21675871
cg23207244
cg13755777
cg08718050
cg24672116
cg12563935
cg11777611
cg07366188
cg16789849
cg14796107
cg19486412
cg07157117
cg17386812
cg03500398
cg23531468
cg14994944
cg14779271
cg01734045
cg10466968
cg17046464
cg21010202
cg04565473
cg27102141
cg07366506
cg19945931
cg17003260
cg25729466
cg01392351
cg12698750
cg17938383
cg23474049
cg08939850
cg14898623
cg06952310
cg25814383
cg04314308
cg02129245
cg01329005
cg21629821
cg21100328
cg00537984
cg20459022
cg24923853
cg11253785
cg18285337
cg23708763
cg09993718
cg26805113
cg15237356
cg00487989
cg06066694
cg01510696
cg21186722
cg05191919
cg17266805
cg01156747
cg01588826
cg08141172
cg13506281
cg13821051
cg21837069
cg25203245
cg25134647
cg04814784
cg18803147
cg05133150
cg02733351
cg06348423
cg18241647
cg09516509
cg01487386
cg03294961
cg00582765
cg04350066
cg02191985
cg16690286
cg26270879
cg17884201
cg11846968
cg01671881
cg03442592
cg25575984
cg26111757
cg15055060
cg01775265
cg01216882
cg01923514
cg11274778
cg08548498
cg23889010
cg24101873
cg01268752
cg26429169
cg27626424
cg13769805
cg06121507
cg07370087
cg21400802
cg09174555
cg06504039
cg07735952
cg06484169
cg09900440
cg13906813
cg05279622
cg13873869
cg11358777
cg03200120
cg18203203
cg26947579
cg04385200
cg10839475
cg05866545
cg03567120
cg01752189
cg04538473
cg05916446
cg05095057
cg08214990
cg07338658
cg07002422
cg16607197
cg01735558
cg04454872
cg00792022
cg02715602
cg00942241
cg16364805
cg02852419
cg10400804
[truncated: 3,001 more rows]
