# Supplementary material for: Identification of the ultrahigh-risk subgroup in neuroblastoma cases through DNA methylation analysis and its treatment exploiting cancer metabolism
Source: Oncogene. 2022 Nov 1;41(46):4994–5007. doi: 10.1038/s41388-022-02489-2 (PMC9652143; doi:10.1038/s41388-022-02489-2)
Supplement: Supplementary file 18 — Supplementary Table S6 [file 41388_2022_2489_MOESM18_ESM.xlsx]

## Sheet: TableS6
Supplementary Table S6. Annotation of the candidate genes extracted from data analysis.
Gene name	Annotation
PHGDH	phosphoglycerate dehydrogenase
TRPC3	transient receptor potential cation channel subfamily C member 3
ST6GAL2	ST6 beta-galactoside alpha-2,6-sialyltransferase 2
FAM19A	family with sequence similarity 19 member A2
RORB	RAR related orphan receptor B
