# Supplementary material for: Identification of the ultrahigh-risk subgroup in neuroblastoma cases through DNA methylation analysis and its treatment exploiting cancer metabolism
Source: Oncogene. 2022 Nov 1;41(46):4994–5007. doi: 10.1038/s41388-022-02489-2 (PMC9652143; doi:10.1038/s41388-022-02489-2)
Supplement: Supplementary file 19 — Supplementary Table S7 [file 41388_2022_2489_MOESM19_ESM.xlsx]

## Sheet: TableS7
Supplementary Table S7. The metabolites detected in metabolome analysis.
ID	Candidates				m/z	MT/RT	Relative Area
	Compound name	Pathway Label	KEGG ID	HMDB ID			SKNSH-control			SKNSH-rADI			SKNSH-CBR5884			SKNSH-Combo			IMR32-Control			IMR32-rADI			IMR32-CBR5884			IMR32-Combo			SKNSH-control		SKNSH-rADI		SKNSH-CBR5884		SKNSH-Combo		IMR32-Control		IMR32-rADI		IMR32-CBR5884		IMR32-Combo
							S1-1	S1-2	S1-3	S2-1	S2-2	S2-3	S3-1	S3-2	S3-3	S4-1	S4-2	S4-3	M1-1	M1-2	M1-3	M2-1	M2-2	M2-3	M3-1	M3-2	M3-3	M4-1	M4-2	M4-3	Mean	S.D.	Mean	S.D.	Mean	S.D.	Mean	S.D.	Mean	S.D.	Mean	S.D.	Mean	S.D.	Mean	S.D.
C_0010	1-Aminocyclopropane-1-carboxylic acid Homoserinelactone	1-Aminocyclopropane-1-carboxylic acid Homoserinelactone	C01234		102.055	7.6227	0.00146281	N.D.	N.D.	0.00207149	0.00173781	0.0019545	N.D.	N.D.	N.D.	N.D.	0.00206175	0.00219382	0.00452277	0.0043798	0.00424901	0.00505056	0.00421815	0.00427607	0.00471215	0.00493866	0.00470662	0.00495022	0.00506922	0.00489948	0.00146281	N.A.	0.00192127	0.000169307	N.A.	N.A.	0.00212778	9.33937e-05	0.00438386	0.000136924	0.00451493	0.000464775	0.00478581	0.000132402	0.00497297	8.7129e-05
C_0055	1-Methyl-4-imidazoleacetic acid	MIA	C05828	HMDB02820	141.066	8.8523	0.00157576	0.00196003	0.00147979	N.D.	0.00141235	0.00206001	0.00142449	0.0013152	0.00135329	0.00175072	0.00153751	N.D.	0.00312997	0.00323332	0.00233963	0.00264874	0.00343582	0.00330599	0.00266496	0.00287791	0.00303599	0.00252159	0.00252261	0.0024221	0.00167186	0.000254133	0.00173618	0.000457962	0.00136433	5.54751e-05	0.00164412	0.000150762	0.00290097	0.000488874	0.00313018	0.000421967	0.00285962	0.00018619	0.00248877	5.77394e-05
C_0112	1-Methyladenosine	1-Methyladenosine	C02494	HMDB03331	282.121	10.6956	N.D.	N.D.	N.D.	N.D.	N.D.	N.D.	N.D.	N.D.	N.D.	N.D.	0.00100273	N.D.	0.000559314	N.D.	N.D.	N.D.	N.D.	N.D.	0.001432	0.0011253	0.00119608	0.000984815	0.00104264	0.00112943	N.A.	N.A.	N.A.	N.A.	N.A.	N.A.	0.00100273	N.A.	0.000559314	N.A.	N.A.	N.A.	0.00125113	0.000160587	0.0010523	7.27917e-05
C_0075	1-Methylhistidine 3-Methylhistidine	1-Methylhistidine 3-Methylhistidine	C01152	HMDB00001 HMDB00479	170.093	8.0194	0.00516783	0.00490297	0.00430007	0.00598895	0.00668411	0.00585296	0.0052093	0.00415565	0.00508516	0.0115872	0.0109139	0.0117741	0.0155796	0.0168708	0.0145272	0.0151721	0.0159411	0.0150953	0.0188383	0.019884	0.0180439	0.0191966	0.0188876	0.0181394	0.00479029	0.000444718	0.00617534	0.000445825	0.0048167	0.000575846	0.0114251	0.000452444	0.0156592	0.00117385	0.0154028	0.000467719	0.018922	0.000922888	0.0187412	0.000543599
C_0054	1H-Imidazole-4-propionic acid	1H-Imidazole-4-propionic acid			141.066	8.69576	N.D.	0.0019369	0.00210514	N.D.	0.00133252	0.00134257	N.D.	N.D.	N.D.	N.D.	N.D.	N.D.	0.00383624	0.00400193	0.00388893	0.00347723	0.00367374	0.00338773	0.00426497	0.00421781	0.00328298	0.00371557	0.00375725	0.00332249	0.00202102	0.000118964	0.00133755	7.10112e-06	N.A.	N.A.	N.A.	N.A.	0.00390903	8.46577e-05	0.0035129	0.000146306	0.00392192	0.000553842	0.00359844	0.000239887
A_0049	2,3-Diphosphoglyceric acid	Diphosphoglycerate	C01159	HMDB01294	264.952	18.6628	N.D.	N.D.	N.D.	N.D.	N.D.	N.D.	N.D.	N.D.	N.D.	N.D.	N.D.	N.D.	N.D.	0.0120734	0.0131058	0.0116543	0.0108047	0.0111971	0.0092754	N.D.	0.0127273	N.D.	0.010272	0.00959569	N.A.	N.A.	N.A.	N.A.	N.A.	N.A.	N.A.	N.A.	0.0125896	0.000730062	0.0112187	0.000425213	0.0110013	0.00244086	0.00993386	0.000478238
C_0012	2-Aminoisobutyric acid 2-Aminobutyric acid	2-Aminoisobutyric acid 2-Aminobutyric acid	C03665 C02261,C02356	HMDB01906 HMDB00452	104.071	10.3512	0.00984429	0.00977414	0.0103895	0.0124317	0.0148973	0.0143779	0.01273	0.0114793	0.0121678	0.0255882	0.0243187	0.0254834	0.0367919	0.0372025	0.030587	0.0321726	0.0315515	0.0303218	0.0359705	0.0323118	0.0326022	0.0346021	0.0367432	0.0311819	0.0100026	0.000336865	0.0139023	0.00129973	0.0121257	0.000626436	0.0251301	0.000704627	0.0348605	0.00370665	0.0313486	0.000941917	0.0336282	0.00203372	0.0341757	0.00280508
A_0018	2-Hydroxyglutaric acid	2-Hydroxyglutaric acid	C02630,C01087,C03196	HMDB00606,HMDB00694	147.03	17.1976	0.0473199	0.0515175	0.0469387	0.0298411	0.0289846	0.0280492	0.043494	0.0382547	0.0400578	0.0340466	0.0309239	0.0310779	0.0653807	0.0637119	0.0647788	0.0631255	0.0613415	0.0634688	0.118203	0.125646	0.117193	0.121882	0.103364	0.105339	0.048592	0.00254067	0.0289583	0.00089621	0.0406022	0.00266175	0.0320161	0.00176013	0.0646238	0.000845142	0.0626453	0.00114209	0.120347	0.00461668	0.110195	0.0101694
A_0017	2-Oxoglutaric acid	2-OG	C00026	HMDB00208	145.014	21.6436	0.278849	0.268778	0.319078	0.110943	0.105809	0.0762656	0.149645	0.156753	0.194117	0.123643	0.070186	0.0937895	0.107721	0.102342	0.092249	0.115973	0.105755	0.100181	0.102845	0.0791968	0.0929941	0.110688	0.0769459	0.0621169	0.288902	0.0266143	0.0976724	0.0187158	0.166839	0.02389	0.0958728	0.0267893	0.100771	0.00785479	0.107303	0.00800931	0.0916786	0.0118788	0.0832504	0.0248919
C_0014	3-Aminoisobutyric acid	3-Aminoisobutyric acid	C03284,C05145	HMDB03911	104.071	8.41837	0.0153369	0.0136017	0.0142933	0.0159065	0.01432	0.0146759	0.00975155	0.0101916	0.00907115	0.0178698	0.0133978	0.0148563	0.0052773	0.00521282	0.00713339	N.D.	0.00771244	0.00426316	N.D.	0.00356024	0.0101847	0.00745438	0.00515189	N.D.	0.0144106	0.000873515	0.0149675	0.000832458	0.00967143	0.000564497	0.0153746	0.0022806	0.0058745	0.00109071	0.0059878	0.00243901	0.00687248	0.00468422	0.00630313	0.00162811
A_0019	3-Hydroxy-3-methylglutaric acid	3-Hydroxy-3-methylglutaric acid	C03761		161.045	15.6702	N.D.	N.D.	0.00677567	N.D.	0.00661931	N.D.	N.D.	N.D.	N.D.	N.D.	N.D.	N.D.	0.0275059	0.0239669	0.0246869	0.027771	0.0273239	0.0260864	0.0253795	0.0252777	0.0221285	0.0222754	0.0205598	0.0183849	0.00677567	N.A.	0.00661931	N.A.	N.A.	N.A.	N.A.	N.A.	0.0253866	0.0018704	0.0270604	0.000872653	0.0242619	0.00184828	0.0204067	0.00194976
C_0009	4-Methyl-1,2,5-oxadiazol-3-amine	4-Methyl-1,2,5-oxadiazol-3-amine			100.05	23.8144	N.D.	N.D.	0.0185996	N.D.	N.D.	N.D.	0.0188287	0.0198681	N.D.	0.0353579	0.027925	N.D.	N.D.	0.0155118	N.D.	N.D.	N.D.	N.D.	0.0152867	N.D.	N.D.	N.D.	N.D.	N.D.	0.0185996	N.A.	N.A.	N.A.	0.0193484	0.000734939	0.0316415	0.00525585	0.0155118	N.A.	N.A.	N.A.	0.0152867	N.A.	N.A.	N.A.
A_0012	4-Methyl-2-oxovaleric acid 3-Methyl-2-oxovaleric acid	2-Oxoleucine 2K3MVA	C00233 C00671,C03465	HMDB00695 HMDB00491	129.056	9.73035	0.0863264	0.0790981	0.0702608	0.0581347	0.0555956	0.0558522	0.0782631	0.0677641	0.071724	0.0934669	0.0810701	0.0965688	0.0739353	0.0725241	0.0712652	0.0636596	0.0664532	0.0661389	0.0866441	0.0843222	0.0787395	0.0858988	0.0912231	0.0826908	0.0785618	0.00804623	0.0565275	0.00139782	0.0725837	0.00530203	0.0903686	0.00820073	0.0725749	0.00133577	0.0654173	0.00153027	0.0832353	0.00406285	0.0866042	0.00430966
C_0117	5'-Deoxy-5'-methylthioadenosine	MTA	C00170	HMDB01173	298.098	10.8275	N.D.	N.D.	N.D.	N.D.	N.D.	N.D.	N.D.	0.000500078	N.D.	N.D.	N.D.	N.D.	0.00217146	0.00315388	0.00187429	0.00213654	0.00210706	0.00185411	0.00215058	0.00191769	0.00196202	0.00165879	0.00185329	0.00335934	N.A.	N.A.	N.A.	N.A.	0.000500078	N.A.	N.A.	N.A.	0.00239988	0.00066968	0.00203257	0.000155252	0.00201009	0.000123667	0.00229047	0.000930762
A_0011	5-Oxoproline	Oxoproline	C01879	HMDB00267	128.035	9.65668	0.254933	0.274496	0.254497	0.195889	0.197727	0.191572	0.262358	0.242192	0.247393	0.362781	0.298191	0.342716	0.346371	0.351063	0.344309	0.347647	0.323754	0.359429	0.510714	0.486975	0.415758	0.487608	0.475623	0.428794	0.261309	0.0114223	0.195063	0.00315943	0.250648	0.0104691	0.334563	0.0330579	0.347248	0.00346099	0.34361	0.0181772	0.471149	0.0494165	0.464008	0.0310798
A_0050	6-Phosphogluconic acid	6-PG	C00345	HMDB01316	275.017	14.8748	0.0105667	0.011328	0.0134531	N.D.	N.D.	N.D.	N.D.	0.0101746	0.0125118	N.D.	N.D.	N.D.	N.D.	N.D.	N.D.	N.D.	N.D.	N.D.	N.D.	N.D.	N.D.	N.D.	N.D.	N.D.	0.0117826	0.00149593	N.A.	N.A.	0.0113432	0.00165262	N.A.	N.A.	N.A.	N.A.	N.A.	N.A.	N.A.	N.A.	N.A.	N.A.
C_0100	7,8-Dihydrobiopterin	7,8-Dihydrobiopterin	C02953	HMDB00038	240.11	11.7432	0.00174238	0.00213349	0.00251998	0.00181256	0.0012312	0.00224201	0.00630638	0.00564588	0.0075199	0.00871546	0.00668484	0.0105479	0.00499654	0.00804466	0.00396464	0.004922	0.00444801	0.00471271	0.0207562	0.0214687	0.0178469	0.0188132	0.0180609	0.0180604	0.00213195	0.000388805	0.00176192	0.000507301	0.00649072	0.000950511	0.00864939	0.00193236	0.00566861	0.00212142	0.00469424	0.000237532	0.0200239	0.00191876	0.0183115	0.00043444
C_0056	Acetylcholine	Acetylcholine	C01996	HMDB00895	146.118	8.16062	0.00306963	0.00335345	0.00301531	0.00236384	0.00237337	0.00224992	0.00223325	0.00307548	0.00280703	0.00356823	0.00309614	0.00409987	0.0792143	0.0824819	0.0764472	0.0852861	0.0792134	0.0844265	0.12295	0.117138	0.106829	0.11002	0.106734	0.110943	0.00314613	0.000181584	0.00232904	6.86874e-05	0.00270526	0.000430238	0.00358808	0.000502158	0.0793811	0.00302085	0.0829753	0.00328619	0.115639	0.00816466	0.109232	0.00221237
C_0049	Adenine	Adenine	C00147	HMDB00034	136.062	8.17647	N.D.	N.D.	N.D.	0.00209655	N.D.	N.D.	N.D.	N.D.	N.D.	0.0020274	0.00205823	N.D.	0.0017591	0.00182921	0.00152344	0.00114071	0.00207077	0.00140026	0.00181714	0.00171684	0.00200364	0.00281791	0.00273327	0.00196137	N.A.	N.A.	0.00209655	N.A.	N.A.	N.A.	0.00204282	2.17948e-05	0.00170392	0.00016018	0.00153725	0.000479921	0.00184587	0.000145546	0.00250418	0.00047199
C_0109	Adenosine	Adenosine	C00212	HMDB00050	268.105	10.5927	N.D.	N.D.	N.D.	N.D.	N.D.	0.000553908	0.000693921	N.D.	N.D.	N.D.	N.D.	N.D.	0.00266936	0.0030723	0.00230086	0.00464447	0.00311522	0.00316833	0.00379195	0.00400596	0.00362987	0.00295154	0.00363459	0.00307238	N.A.	N.A.	0.000553908	N.A.	0.000693921	N.A.	N.A.	N.A.	0.00268084	0.00038585	0.00364268	0.000867988	0.00380926	0.000188639	0.0032195	0.000364518
C_0087	ADMA	ADMA	C03626	HMDB01539	203.15	8.22613	0.00138938	0.00132692	0.00108043	0.00195177	0.00166412	0.00132938	0.00108242	0.0012552	N.D.	0.00216575	0.00200193	0.00241905	0.00239518	0.00260426	0.00206634	0.00204879	0.00232281	0.00258328	0.00273217	0.00275409	0.00271963	0.00268427	0.0028506	0.00231942	0.00126558	0.000163354	0.00164842	0.000311492	0.00116881	0.000122171	0.00219557	0.00021015	0.00235526	0.000271175	0.00231829	0.000267272	0.0027353	1.74453e-05	0.0026181	0.000271704
A_0069	ADP	ADP	C00008	HMDB01341	426.022	11.0444	0.0139467	0.0113128	0.0154335	0.0141875	0.0120184	0.0114075	0.00879752	0.0105742	0.0110319	0.0169875	0.0120986	0.0151094	0.0123644	0.0176604	0.0146669	0.0214335	0.0144099	0.021669	0.039106	0.0168179	0.0171903	0.0177274	0.0125495	0.0236354	0.0135643	0.00208678	0.0125378	0.00146099	0.0101345	0.00118029	0.0147318	0.00246619	0.0148973	0.00265552	0.0191708	0.00412477	0.0243714	0.0127619	0.0179707	0.00554695
C_0006	Ala	Ala	C00041,C00133,C01401	HMDB00161,HMDB01310	90.0555	9.67835	0.679411	0.625247	0.585791	1.01425	1.01729	1.01645	0.692052	0.659968	0.70432	1.72056	1.51048	1.71039	3.30929	3.44836	3.04123	3.03424	2.99613	3.02687	3.00032	3.06983	2.96869	3.17052	3.15471	2.68753	0.63015	0.0470024	1.016	0.00156974	0.685447	0.0229023	1.64714	0.118463	3.26629	0.206942	3.01908	0.0202107	3.01295	0.0517376	3.00425	0.274405
C_0041	Alloisoleucine	Alloisoleucine		HMDB00557	132.102	11.238	N.D.	0.0102309	0.0106279	0.0145339	0.0141358	0.0121754	0.0132456	0.0183053	0.0132817	N.D.	N.D.	0.0401103	0.0289549	0.0417434	N.D.	0.0354029	0.0229014	0.0381942	0.0422336	0.0324053	0.0391904	0.0343552	0.0501936	0.0388694	0.0104294	0.00028071	0.013615	0.00126253	0.0149442	0.00291088	0.0401103	N.A.	0.0353491	0.00904277	0.0321662	0.008144	0.0379431	0.00503144	0.0411394	0.00815954
A_0059	AMP	AMP	C00020	HMDB00045	346.055	9.43113	N.D.	N.D.	0.00378063	N.D.	N.D.	N.D.	N.D.	N.D.	N.D.	N.D.	N.D.	N.D.	0.00727072	0.00893213	0.00699461	0.00741746	0.00851247	0.0080215	0.0132841	0.00974125	0.0125406	0.0120745	0.011717	0.0137105	0.00378063	N.A.	N.A.	N.A.	N.A.	N.A.	N.A.	N.A.	0.00773249	0.00104805	0.00798381	0.000548479	0.0118553	0.00186822	0.0125007	0.00106287
C_0077	Arg	Arg	C00062,C00792	HMDB00517,HMDB03416	175.12	7.62156	0.278111	0.259094	0.228755	N.D.	N.D.	0.00153512	0.288363	0.266419	0.25107	N.D.	0.00205471	0.00239402	0.685434	0.705148	0.593739	0.127488	0.140796	0.145182	0.832988	0.853761	0.733114	0.710295	0.769511	0.655398	0.25532	0.0248935	0.00153512	N.A.	0.268617	0.0187437	0.00222436	0.00023993	0.66144	0.0594538	0.137822	0.00921405	0.806621	0.0645005	0.711735	0.05707
C_0119	Arg-Glu	Arg-Glu			304.164	8.05448	N.D.	N.D.	N.D.	N.D.	N.D.	N.D.	N.D.	N.D.	N.D.	N.D.	N.D.	N.D.	N.D.	0.000704203	N.D.	N.D.	N.D.	N.D.	0.000891767	N.D.	N.D.	0.00100515	0.000973312	0.000992533	N.A.	N.A.	N.A.	N.A.	N.A.	N.A.	N.A.	N.A.	0.000704203	N.A.	N.A.	N.A.	0.000891767	N.A.	0.000990332	1.60325e-05
C_0116	Argininosuccinic acid	ArgSuccinate	C03406	HMDB00052	291.131	10.1063	0.00493061	0.00407906	0.00461274	N.D.	N.D.	N.D.	0.00457157	0.00415565	0.00486946	N.D.	N.D.	N.D.	0.0252152	0.0265085	0.0248385	0.487211	0.479236	0.51088	0.0227	0.0259699	0.0257921	0.0980196	0.10152	0.0879616	0.00454081	0.00043031	N.A.	N.A.	0.00453223	0.000358532	N.A.	N.A.	0.0255208	0.000875916	0.492442	0.0164581	0.0248207	0.0018387	0.0958339	0.00703871
C_0045	Asn	Asn	C00152,C01905,C16438	HMDB00168	133.061	11.2183	0.407733	0.414388	0.377864	0.571281	0.587468	0.586142	0.456977	0.455771	0.458743	1.03864	0.935987	1.05187	1.64566	1.69922	1.51049	1.49564	1.47892	1.4668	1.4939	1.52151	1.42292	1.51134	1.55184	1.31332	0.399995	0.0194525	0.581631	0.00898739	0.457164	0.00149496	1.00883	0.0634319	1.61846	0.0972648	1.48045	0.0144803	1.47944	0.0508629	1.45883	0.127631
C_0048	Asp	Asp	C00049,C00402,C16433	HMDB00191,HMDB06483	134.045	12.3754	0.050207	0.0488649	0.0462513	0.0858974	0.0877747	0.0964353	0.067369	0.0586366	0.0593821	0.147438	0.136424	0.152734	0.371738	0.406645	0.385288	0.36262	0.361295	0.370306	0.303948	0.335232	0.337539	0.279272	0.321849	0.287737	0.0484411	0.00201163	0.0900358	0.00562109	0.0617959	0.00484083	0.145532	0.0083204	0.38789	0.0175984	0.36474	0.0048651	0.325573	0.0187634	0.296286	0.0225392
A_0076	ATP	ATP	C00002	HMDB00538	505.989	11.9626	0.350666	0.334109	0.304922	0.290071	0.263118	0.29698	0.282813	0.280094	0.28318	0.391835	0.358217	0.382435	0.911855	0.904147	0.912386	0.858514	0.888913	0.861861	0.939898	0.99055	1.01608	0.949963	0.991486	0.915607	0.329899	0.0231609	0.28339	0.0178926	0.282029	0.00168579	0.377495	0.0173444	0.909463	0.00461075	0.869763	0.0166687	0.982175	0.0387749	0.952352	0.0379959
C_0025	Betaine	Betaine	C00719	HMDB00043	118.087	12.0931	0.0674754	0.0587489	0.0666774	0.050604	0.0554502	0.0566753	0.0729008	0.0664728	0.0672358	0.0989898	0.0965009	0.110876	0.104594	0.101985	0.084718	0.088343	0.100965	0.0882337	0.141269	0.135405	0.134483	0.122512	0.122091	0.111904	0.0643006	0.00482441	0.0542432	0.00321058	0.0688698	0.00351174	0.102122	0.00768225	0.097099	0.0108013	0.092514	0.00731936	0.137052	0.00368078	0.118835	0.0060069
C_0099	Biopterin	Biopterin	C06313	HMDB00468,HMDB00633	238.094	12.688	N.D.	N.D.	N.D.	N.D.	N.D.	N.D.	0.00169082	0.00218034	0.0014242	0.00199401	0.00163955	N.D.	N.D.	N.D.	N.D.	N.D.	N.D.	N.D.	0.00498356	0.00514226	0.00294996	0.0027017	0.0046959	0.00450721	N.A.	N.A.	N.A.	N.A.	0.00176512	0.000383506	0.00181678	0.000250646	N.A.	N.A.	N.A.	N.A.	0.00435859	0.00122249	0.00396827	0.00110093
C_0096	Butyrylcarnitine	Butyrylcarnitine	C02862	HMDB02013	232.155	10.287	0.0121232	0.0159462	0.0156678	0.0158285	0.0173075	0.0171421	0.0144062	0.0141422	0.0158435	0.0222728	0.0191222	0.0243948	0.0638649	0.0685911	0.0710182	0.0662368	0.0635001	0.0759346	0.134952	0.145403	0.145658	0.13114	0.133565	0.142238	0.0145791	0.0021314	0.0167594	0.000810351	0.0147973	0.000915595	0.0219299	0.002653	0.0678247	0.00363767	0.0685572	0.00653393	0.142004	0.00610919	0.135648	0.00583452
C_0069	Carnitine	Carnitine	C00318,C00487,C15025	HMDB00062	162.113	9.14073	0.137134	0.131831	0.1242	0.0715751	0.0674767	0.0703173	0.104401	0.107237	0.111271	0.0951974	0.0880112	0.0956274	0.0838687	0.0878837	0.0743273	0.082015	0.081887	0.0824219	0.106169	0.107379	0.105552	0.103658	0.10716	0.0934903	0.131055	0.00650148	0.0697897	0.00209952	0.107636	0.0034523	0.0929453	0.00427848	0.0820265	0.00696342	0.0821079	0.000279283	0.106367	0.00092956	0.101436	0.00710072
C_0095	Carnosine	Carnosine	C00386	HMDB00033	227.114	7.26118	N.D.	N.D.	N.D.	N.D.	0.00112681	N.D.	0.00103355	N.D.	N.D.	0.00186044	N.D.	0.00190187	N.D.	0.000933928	N.D.	N.D.	0.000683534	N.D.	0.00118127	N.D.	N.D.	N.D.	N.D.	N.D.	N.A.	N.A.	0.00112681	N.A.	0.00103355	N.A.	0.00188116	2.92939e-05	0.000933928	N.A.	0.000683534	N.A.	0.00118127	N.A.	N.A.	N.A.
A_0065	CDP	CDP	C00112	HMDB01546	402.012	11.6396	N.D.	N.D.	N.D.	N.D.	N.D.	N.D.	N.D.	N.D.	N.D.	N.D.	N.D.	N.D.	N.D.	N.D.	N.D.	N.D.	N.D.	N.D.	0.0061237	N.D.	N.D.	0.00674187	N.D.	N.D.	N.A.	N.A.	N.A.	N.A.	N.A.	N.A.	N.A.	N.A.	N.A.	N.A.	N.A.	N.A.	0.0061237	N.A.	0.00674187	N.A.
C_0015	Choline	Choline	C00114	HMDB00097	104.107	7.35502	0.0939443	0.0985479	0.0972948	0.0879132	0.0915051	0.11785	0.0853426	0.0902315	0.104507	0.151364	0.155454	0.207408	0.0684667	0.0586764	0.0528994	0.0615923	0.0629416	0.0579915	0.0902365	0.0987622	0.0864037	0.106662	0.093814	0.0832438	0.0965957	0.00238012	0.0990896	0.0163464	0.0933605	0.00995816	0.171409	0.0312435	0.0600142	0.00786939	0.0608418	0.00255899	0.0918008	0.00632603	0.0945733	0.0117276
A_0035	Citric acid	Citric acid	C00158	HMDB00094	191.019	26.5418	0.14336	0.149902	0.141553	0.10446	0.105341	0.1166	0.139207	0.143659	0.156397	0.142446	0.146888	0.170549	0.280167	0.282459	0.315859	0.250853	0.258839	0.310311	0.368431	0.383491	0.415945	0.369698	0.385986	0.404912	0.144938	0.00439298	0.1088	0.00676903	0.146421	0.00892176	0.153295	0.0151071	0.292828	0.0199779	0.273334	0.032271	0.389289	0.0242818	0.386865	0.0176235
C_0078	Citrulline	Citrulline	C00327	HMDB00904	176.103	11.8599	0.0911147	0.0840645	0.0772062	0.74659	0.747184	0.761383	0.106292	0.0939521	0.10345	1.35475	1.24877	1.39503	0.0197515	0.0190135	0.0155945	1.88458	1.84059	1.77576	0.0222993	0.0212349	0.0229448	0.534507	0.521346	0.418586	0.0841285	0.00695449	0.751719	0.00837476	0.101231	0.00646218	1.33285	0.0755466	0.0181198	0.00221791	1.83364	0.0547445	0.0221597	0.00086347	0.49148	0.0634701
A_0082	CMP-N-acetylneuraminate	CMP-NeuNAc	C00128	HMDB01176	613.137	8.32971	N.D.	N.D.	N.D.	N.D.	N.D.	N.D.	N.D.	N.D.	N.D.	N.D.	N.D.	N.D.	N.D.	0.00436416	0.00415078	0.00510321	0.00412172	0.00419755	0.00467226	0.00541666	0.00532849	0.00541271	0.00464911	N.D.	N.A.	N.A.	N.A.	N.A.	N.A.	N.A.	N.A.	N.A.	0.00425747	0.000150877	0.00447416	0.000546092	0.00513914	0.000406725	0.00503091	0.000539947
C_0040	Creatine	Creatine	C00300	HMDB00064	132.077	9.50567	1.09475	1.01086	0.937972	0.80845	0.930028	0.968204	0.654695	0.685832	0.651152	0.881029	0.779857	0.789268	1.9356	2.17105	1.41758	1.61159	1.75407	1.64845	2.09447	1.99833	2.22357	2.5337	2.26703	2.14878	1.01453	0.0784542	0.902228	0.0834265	0.663893	0.0190818	0.816718	0.0558935	1.84141	0.385464	1.67137	0.0739553	2.10546	0.113023	2.3165	0.19717
C_0021	Creatinine	Creatinine	C00791	HMDB00562	114.067	7.83339	0.0114285	0.0108438	0.00954126	0.00943866	0.00842806	0.00855655	0.0126616	0.0118118	0.0118073	0.0190862	0.0163321	0.0195943	0.0246998	0.0223864	0.0201094	0.0213491	0.0212178	0.0203156	0.0283143	0.0293541	0.027446	0.0285538	0.0287247	0.0258822	0.0106045	0.000966112	0.00880776	0.00055014	0.0120936	0.000491948	0.0183375	0.00175522	0.0223985	0.0022952	0.0209608	0.000562606	0.0283715	0.000955308	0.0277202	0.00159407
A_0073	CTP	CTP	C00063	HMDB00082	481.978	12.5502	0.0093718	0.00719628	0.00893603	N.D.	0.00690348	0.00786672	0.0103944	0.0101131	0.0106283	0.0143593	0.0159758	0.0147557	0.0594218	0.0563623	0.058825	0.0484568	0.0518497	0.050041	0.0564956	0.0570788	0.0657068	0.0564491	0.0591348	0.0545457	0.00850137	0.00115105	0.0073851	0.000681115	0.0103786	0.000257939	0.0150303	0.000842495	0.058203	0.00162176	0.0501158	0.00169769	0.0597604	0.00515796	0.0567099	0.00230566
C_0029	Cys	Cys	C00097,C00736,C00793	HMDB00574,HMDB03417	122.028	12.1151	N.D.	N.D.	N.D.	N.D.	0.00167947	N.D.	N.D.	N.D.	N.D.	N.D.	N.D.	N.D.	N.D.	N.D.	N.D.	N.D.	N.D.	N.D.	N.D.	N.D.	N.D.	N.D.	N.D.	N.D.	N.A.	N.A.	0.00167947	N.A.	N.A.	N.A.	N.A.	N.A.	N.A.	N.A.	N.A.	N.A.	N.A.	N.A.	N.A.	N.A.
C_0094	Cystathionine	Cystathionine	C00542,C02291	HMDB00099	223.076	10.6191	0.0689467	0.0719285	0.0683862	0.0981036	0.101023	0.108144	0.154395	0.154256	0.161549	0.345222	0.329193	0.338545	0.141533	0.147756	0.13397	0.102166	0.106672	0.104869	0.399964	0.403347	0.355824	0.377838	0.330769	0.329537	0.0697538	0.00190408	0.102424	0.00516456	0.156734	0.00417104	0.337653	0.00805141	0.141086	0.00690362	0.104569	0.00226768	0.386378	0.0265146	0.346048	0.0275377
C_0128	Cysteine glutathione disulfide	Cysteine glutathione disulfide	C05526	HMDB00656	427.097	12.4906	0.00334073	0.00186463	0.0014024	N.D.	0.00277558	N.D.	0.0018643	N.D.	0.00853338	0.0252114	0.00317002	0.0287908	N.D.	N.D.	N.D.	N.D.	N.D.	N.D.	0.0113061	0.00140594	0.0313728	0.0404558	0.0286234	0.0117761	0.00220259	0.0010124	0.00277558	N.A.	0.00519884	0.00471575	0.0190574	0.0138748	N.A.	N.A.	N.A.	N.A.	0.0146949	0.0152682	0.0269518	0.0144127
C_0101	Cystine	Cystine	C00491,C01420	HMDB00192	241.031	11.7889	N.D.	N.D.	N.D.	N.D.	N.D.	N.D.	N.D.	N.D.	0.000732783	0.00142634	N.D.	0.00260673	N.D.	N.D.	N.D.	N.D.	N.D.	N.D.	N.D.	N.D.	0.000818664	0.00118817	0.00111998	N.D.	N.A.	N.A.	N.A.	N.A.	0.000732783	N.A.	0.00201653	0.000834663	N.A.	N.A.	N.A.	N.A.	0.000818664	N.A.	0.00115407	4.82195e-05
C_0017	Diethanolamine	Diethanolamine	C06772	HMDB04437	106.087	8.20678	0.00845208	0.0121649	0.016191	0.00705254	0.0118208	0.013096	0.025851	0.0197106	0.0290395	0.0135812	0.0150901	0.0260089	0.0107345	0.00746069	0.0062895	0.0106174	0.0164593	0.009277	0.0183575	0.0115446	0.0222066	0.00943853	0.0174743	0.0188581	0.0122693	0.00387054	0.0106564	0.00318551	0.024867	0.00474167	0.0182268	0.00678164	0.00816155	0.00230387	0.0121179	0.00381901	0.0173696	0.00539919	0.015257	0.00508621
A_0072	dTTP	dTTP	C00459	HMDB01342	480.982	12.3126	N.D.	N.D.	N.D.	N.D.	N.D.	N.D.	N.D.	N.D.	N.D.	N.D.	N.D.	N.D.	N.D.	N.D.	0.00567556	N.D.	N.D.	0.00498872	N.D.	N.D.	0.00688971	N.D.	N.D.	N.D.	N.A.	N.A.	N.A.	N.A.	N.A.	N.A.	N.A.	N.A.	0.00567556	N.A.	0.00498872	N.A.	0.00688971	N.A.	N.A.	N.A.
C_0002	Ethanolamine	Ethanolamine	C00189	HMDB00149	62.0597	6.81216	N.D.	N.D.	N.D.	N.D.	N.D.	N.D.	N.D.	N.D.	N.D.	N.D.	N.D.	N.D.	0.00222848	N.D.	N.D.	N.D.	N.D.	N.D.	N.D.	N.D.	N.D.	N.D.	N.D.	N.D.	N.A.	N.A.	N.A.	N.A.	N.A.	N.A.	N.A.	N.A.	0.00222848	N.A.	N.A.	N.A.	N.A.	N.A.	N.A.	N.A.
A_0016	Ethanolamine phosphate	EAP	C00346	HMDB00224	140.012	8.18165	N.D.	N.D.	N.D.	N.D.	0.00536566	0.00552672	N.D.	N.D.	N.D.	0.0159601	0.0139905	0.0132144	N.D.	N.D.	N.D.	N.D.	N.D.	N.D.	0.00417462	N.D.	N.D.	0.00538068	0.00518313	N.D.	N.A.	N.A.	0.00544619	0.000113887	N.A.	N.A.	0.0143883	0.00141541	N.A.	N.A.	N.A.	N.A.	0.00417462	N.A.	0.00528191	0.000139691
A_0057	Fructose 1,6-diphosphate	F1,6P	C00354	HMDB01058	338.989	14.7878	0.0325708	0.0367285	0.0285757	0.028033	0.026962	0.0222762	0.0329689	0.0321991	0.0272938	0.021312	0.0335398	0.0381272	N.D.	N.D.	N.D.	N.D.	N.D.	N.D.	N.D.	N.D.	N.D.	N.D.	N.D.	N.D.	0.032625	0.00407669	0.0257571	0.00306172	0.0308206	0.00307845	0.030993	0.00869212	N.A.	N.A.	N.A.	N.A.	N.A.	N.A.	N.A.	N.A.
A_0008	Fumaric acid	Fumaric acid	C00122	HMDB00134	115.004	25.5119	N.D.	N.D.	N.D.	N.D.	N.D.	N.D.	N.D.	N.D.	N.D.	N.D.	N.D.	N.D.	0.0326973	0.0309927	0.0323592	0.0345713	0.0303048	0.0323387	0.0391198	0.0368391	0.0398449	0.0377769	0.0335019	0.0349099	N.A.	N.A.	N.A.	N.A.	N.A.	N.A.	N.A.	N.A.	0.0320164	0.000902528	0.032405	0.002134	0.0386013	0.00156855	0.0353962	0.0021786
C_0013	GABA	GABA	C00334	HMDB00112	104.071	8.25055	0.12492	0.120241	0.123479	0.10723	0.109252	0.112137	0.0916123	0.0977777	0.100445	0.146865	0.13287	0.137039	0.326727	0.33952	0.312577	0.352919	0.31936	0.327644	0.393171	0.412908	0.387516	0.409087	0.385136	0.368335	0.12288	0.00239628	0.10954	0.0024661	0.0966115	0.00453014	0.138925	0.00718565	0.326275	0.0134775	0.333308	0.0174817	0.397865	0.0133307	0.387519	0.0204804
A_0070	GDP	GDP	C00035	HMDB01201	442.017	10.8195	N.D.	N.D.	N.D.	N.D.	N.D.	N.D.	N.D.	N.D.	N.D.	N.D.	N.D.	N.D.	N.D.	0.0093038	0.00732135	0.0091027	0.00676908	0.00788964	0.0162147	0.0101053	0.011234	0.0104731	0.00804171	0.0127229	N.A.	N.A.	N.A.	N.A.	N.A.	N.A.	N.A.	N.A.	0.00831258	0.0014018	0.00792048	0.00116712	0.012518	0.0032508	0.0104126	0.0023412
A_0080	GDP-glucose GDP-mannose GDP-galactose	GDP-glucose GDP-Man GDP-galactose	C00394 C00096 C02280	HMDB03351 HMDB01163	604.07	8.45772	N.D.	N.D.	N.D.	N.D.	N.D.	N.D.	N.D.	N.D.	N.D.	N.D.	N.D.	N.D.	N.D.	0.00412437	N.D.	0.00448608	0.00398181	0.00436238	N.D.	0.00486334	N.D.	N.D.	N.D.	N.D.	N.A.	N.A.	N.A.	N.A.	N.A.	N.A.	N.A.	N.A.	0.00412437	N.A.	0.00427676	0.00026281	0.00486334	N.A.	N.A.	N.A.
C_0124	Gibberellic acid	Gibberellic acid	C01699	HMDB03559	347.153	23.9003	0.0044449	0.00372348	0.00392238	0.00403718	0.00384406	0.00399605	0.00575417	0.0051508	0.00497879	0.00597727	0.00806403	0.00712784	0.00402706	0.00274811	0.00235256	0.00222633	0.00245588	0.00266071	N.D.	0.00335114	0.00445686	0.00357613	0.00579454	0.00369633	0.00403025	0.000372608	0.0039591	0.000101729	0.00529459	0.000407198	0.00705638	0.00104521	0.00304258	0.000875228	0.00244764	0.00021731	0.003904	0.000781864	0.00435567	0.00124755
C_0059	Gln	Gln	C00064,C00303,C00819	HMDB00641,HMDB03423	147.077	11.5329	0.753065	0.729473	0.692298	1.08927	1.1143	1.18818	0.871983	0.861744	0.885262	2.06973	1.94062	2.0948	0.529087	0.509156	0.688366	0.502393	0.542934	0.59227	0.796741	1.10487	0.91755	0.597556	0.790332	0.66872	0.724945	0.0306353	1.13058	0.0514253	0.872996	0.0117915	2.03505	0.0827331	0.575536	0.0982201	0.545866	0.0450101	0.939721	0.155258	0.685536	0.0974821
C_0062	Glu	Glu	C00025,C00217,C00302	HMDB00148,HMDB03339	148.061	11.7187	3.09795	2.99851	2.75727	2.18881	2.14325	2.23231	2.42723	2.41144	2.27117	2.94844	2.68979	2.87316	6.20539	6.29176	5.79768	6.02493	5.76284	5.43671	7.85771	7.92895	7.65029	7.04693	7.12448	6.32979	2.95124	0.175186	2.18812	0.0445338	2.36995	0.0859045	2.83713	0.133039	6.09828	0.263883	5.74149	0.294688	7.81231	0.144769	6.83373	0.438148
C_0111	Glu-Glu	Glu-Glu	C01425		277.104	11.6774	N.D.	N.D.	N.D.	N.D.	N.D.	0.000638313	0.00077211	N.D.	N.D.	N.D.	N.D.	N.D.	0.00202889	0.0018335	0.00165824	0.00213654	0.00192559	0.00146909	0.00415124	0.00334288	0.00281398	0.00354127	0.00277594	0.00263008	N.A.	N.A.	0.000638313	N.A.	0.00077211	N.A.	N.A.	N.A.	0.00184021	0.000185413	0.00184374	0.000341169	0.00343604	0.000673478	0.00298243	0.000489431
A_0037	Gluconic acid	Gluconic acid	C00257	HMDB00625	195.051	8.29579	N.D.	N.D.	0.00368243	N.D.	N.D.	N.D.	0.00374548	N.D.	N.D.	N.D.	N.D.	N.D.	0.0136064	0.0133562	0.0134931	0.0125207	0.0118486	0.012241	0.0180946	0.019832	0.0166473	0.0181598	0.0141515	0.0164098	0.00368243	N.A.	N.A.	N.A.	0.00374548	N.A.	N.A.	N.A.	0.0134852	0.000125286	0.0122034	0.000337616	0.0181913	0.00159453	0.0162404	0.00200951
C_0080	Gluconolactone	1,5-Gluconolactone	C00198	HMDB00150	179.056	24.6735	N.D.	N.D.	N.D.	N.D.	0.0032699	N.D.	0.00485745	N.D.	0.0042401	N.D.	N.D.	N.D.	0.0143579	0.0152842	0.0137608	0.0144456	0.0144066	0.0148458	0.0197559	0.0195566	0.0190041	0.0208554	0.0191036	0.0156831	N.A.	N.A.	0.0032699	N.A.	0.00454877	0.000436534	N.A.	N.A.	0.0144677	0.0007676	0.014566	0.000243069	0.0194388	0.000389469	0.0185474	0.00263064
A_0047	Glucose 6-phosphate	G6P	C00668,C01172,C00092	HMDB01401	259.023	9.99572	0.00773301	0.00791286	0.00761035	0.00889368	0.00882575	0.00583461	0.0114106	0.0119421	0.0128817	0.0161034	0.0185917	0.0134418	N.D.	N.D.	N.D.	N.D.	N.D.	0.00448325	N.D.	N.D.	N.D.	N.D.	N.D.	N.D.	0.00775208	0.000152153	0.00785135	0.00174688	0.0120782	0.000744927	0.0160457	0.00257543	N.A.	N.A.	0.00448325	N.A.	N.A.	N.A.	N.A.	N.A.
C_0121	Glutathione (GSH)	GSH	C00051	HMDB00125	308.092	14.1963	0.122494	0.0919769	0.148323	0.0616937	0.161493	0.0397996	0.0112493	0.00849632	0.00890864	0.0131948	0.00809921	0.00575983	0.287073	0.0674876	0.174555	0.219672	0.292938	0.0908256	0.00377127	0.00517528	0.004887	0.00873841	0.00338126	0.00445719	0.120931	0.0282055	0.0876622	0.06487	0.00955143	0.00148482	0.00901796	0.00380169	0.176372	0.109804	0.201145	0.102322	0.00461118	0.00074153	0.00552562	0.00283389
C_0120	Glutathione (GSSG)_divalent	GSSG	C00127	HMDB03337	307.084	13.0651	0.328033	0.321931	0.257722	0.361665	0.255332	0.380574	0.836627	0.848519	0.809277	0.915142	1.00221	0.940212	1.69061	2.02347	1.75735	1.63456	1.5919	1.6957	4.15697	4.19074	3.83059	4.0533	3.7152	3.88468	0.302562	0.0389519	0.332524	0.0675153	0.831474	0.0201224	0.952522	0.0448215	1.82381	0.176098	1.64072	0.0521719	4.05944	0.198904	3.8844	0.169049
C_0003	Gly	Gly	C00037	HMDB00123	76.0395	8.89486	0.823658	0.851564	0.773105	1.19757	1.22805	1.1684	0.869955	0.905596	0.896109	2.08068	1.84549	1.99339	1.46778	1.53066	1.35212	1.40275	1.36649	1.34894	1.97066	2.04419	1.74044	1.89556	1.80044	1.70136	0.816109	0.0397706	1.19801	0.0298247	0.890553	0.0184584	1.97319	0.118893	1.45019	0.0905625	1.37273	0.0274453	1.91843	0.158466	1.79912	0.0971075
C_0085	Gly-Asp	Gly-Asp			191.067	10.6098	0.00463128	0.00494922	0.00489756	0.00317685	0.00277251	0.00278009	0.00450805	0.00444569	0.00387962	0.0054239	0.00405664	0.00527185	0.0177072	0.0183307	0.016263	0.0176168	0.0178949	0.0167945	0.0218806	0.0202499	0.0227838	0.0226043	0.0222502	0.0203719	0.00482602	0.000170619	0.00290982	0.000231287	0.00427778	0.00034623	0.00491747	0.000749361	0.0174336	0.0010607	0.0174354	0.000572157	0.0216381	0.00128425	0.0217421	0.00119975
C_0044	Gly-Gly	Gly-Gly	C02037	HMDB11733	133.061	8.98292	0.0041032	0.00371481	0.00348278	N.D.	0.00332517	0.00289351	0.0037677	0.003223	N.D.	0.00478468	0.00474272	0.00478387	0.0076659	0.00827009	0.0062341	0.00811967	0.00746847	0.00684859	0.00972414	0.0106174	0.0103512	0.0107516	0.0101651	0.00942249	0.00376693	0.000313477	0.00310934	0.000305231	0.00349535	0.00038516	0.00477042	2.39951e-05	0.00739003	0.00104565	0.00747891	0.000635602	0.0102309	0.000458637	0.0101131	0.000666093
C_0008	Glycerol	Glycerol	C00116	HMDB00131	93.0551	23.7707	0.538194	0.453146	0.489267	0.698405	0.566839	0.567782	0.584472	0.589009	0.924728	0.922503	0.842877	0.95111	0.902247	0.590401	0.752155	0.709874	0.719437	0.904152	0.871474	1.05428	1.31688	0.920996	1.00151	0.901515	0.493535	0.0426844	0.611008	0.0756891	0.699403	0.195151	0.905497	0.0560846	0.748268	0.155959	0.777821	0.10951	1.08088	0.223891	0.94134	0.0530103
A_0025	Glycerol 3-phosphate	G3P	C00093	HMDB00126	171.006	12.2899	0.0162342	0.0181127	0.0154007	0.0167286	0.0203594	0.0187816	0.017987	0.019135	0.0186163	0.0271895	0.0277474	0.0325433	0.0191746	0.0111861	0.00994736	0.015191	0.0117194	0.010428	0.0310332	0.029413	0.0198206	0.0226597	0.0193032	0.0193724	0.0165825	0.00138912	0.0186232	0.00182058	0.0185794	0.000574893	0.0291601	0.00294323	0.013436	0.0050082	0.0124461	0.00246325	0.0267556	0.00606026	0.0204451	0.0019182
C_0107	Glycerophosphocholine	GPCho	C00670	HMDB00086	258.111	23.3565	0.771672	0.721352	0.667157	0.698753	0.702351	0.721652	0.664801	0.604416	0.642577	1.01966	0.910718	0.928242	0.0217672	0.0177962	0.0108137	0.0177433	0.0174231	0.0104944	0.0162896	0.016874	0.0152299	0.0170701	0.0148263	0.0106204	0.720061	0.0522694	0.707585	0.0123142	0.637265	0.0305409	0.952872	0.0584965	0.0167923	0.00554534	0.0152203	0.00409582	0.0161312	0.000833411	0.0141723	0.00327424
A_0077	GTP	GTP	C00044	HMDB01273	521.985	11.6562	0.0728235	0.0719628	0.0635506	0.0426115	0.0389637	0.0464152	0.0534094	0.053993	0.0544195	0.0626696	0.0528789	0.065971	0.123714	0.121069	0.111527	0.120685	0.117259	0.120004	0.132855	0.133232	0.136929	0.136455	0.140227	0.118572	0.0694456	0.00512339	0.0426635	0.00372602	0.0539406	0.000507088	0.0605065	0.00680882	0.11877	0.00641079	0.119316	0.00181363	0.134339	0.00225086	0.131751	0.0115686
C_0023	Guanidoacetic acid	Guanidoacetic acid	C00581	HMDB00128	118.062	8.82912	N.D.	N.D.	N.D.	N.D.	N.D.	N.D.	N.D.	N.D.	N.D.	N.D.	N.D.	N.D.	0.00822083	0.00842038	0.00784987	N.D.	N.D.	N.D.	0.0102334	0.0106229	0.00887764	0.00760835	0.00872248	0.00700302	N.A.	N.A.	N.A.	N.A.	N.A.	N.A.	N.A.	N.A.	0.00816369	0.000289513	N.A.	N.A.	0.00991131	0.000916132	0.00777795	0.000872185
A_0038	Gulonic acid	Gulonic acid	C00800	HMDB03290	195.051	8.35835	N.D.	0.00638823	0.00448438	N.D.	N.D.	N.D.	N.D.	0.00442641	N.D.	N.D.	N.D.	N.D.	0.0167743	0.0188594	0.0192412	0.0196652	0.0189298	0.0175814	0.0241354	0.0260058	0.0237746	0.0251259	0.0244235	0.0226313	0.0054363	0.00134622	N.A.	N.A.	0.00442641	N.A.	N.A.	N.A.	0.0182916	0.00132786	0.0187254	0.00105681	0.0246386	0.0011977	0.0240603	0.00128633
A_0029	Hippuric acid	Hippuric acid	C01586	HMDB00714	178.052	8.40968	N.D.	N.D.	N.D.	N.D.	N.D.	N.D.	N.D.	N.D.	N.D.	N.D.	N.D.	N.D.	N.D.	0.00278155	0.00309796	N.D.	N.D.	0.00343936	N.D.	N.D.	N.D.	N.D.	N.D.	N.D.	N.A.	N.A.	N.A.	N.A.	N.A.	N.A.	N.A.	N.A.	0.00293976	0.000223737	0.00343936	N.A.	N.A.	N.A.	N.A.	N.A.
C_0067	His	His	C00135,C00768,C06419	HMDB00177	156.077	7.82033	0.0675206	0.064444	0.0599657	0.0933007	0.0943267	0.0961795	0.0737023	0.0656502	0.0668133	0.170331	0.155845	0.170976	0.157128	0.162542	0.148154	0.156545	0.15811	0.152164	0.204352	0.216839	0.202987	0.215573	0.220019	0.191562	0.0639767	0.00379909	0.0946023	0.00145903	0.0687219	0.00435213	0.165717	0.00855597	0.155941	0.00726701	0.155606	0.00308223	0.208059	0.00763403	0.209051	0.0153087
C_0114	His-Glu	His-Glu			285.121	8.12846	N.D.	N.D.	N.D.	N.D.	N.D.	N.D.	N.D.	N.D.	N.D.	N.D.	N.D.	N.D.	0.000732592	0.000545328	N.D.	0.000814211	0.000659338	0.00043449	N.D.	0.00104276	0.000671582	N.D.	0.000669319	N.D.	N.A.	N.A.	N.A.	N.A.	N.A.	N.A.	N.A.	N.A.	0.00063896	0.000132416	0.000636013	0.000190932	0.00085717	0.000262462	0.000669319	N.A.
C_0027	Homoserine	Homoserine	C00263	HMDB00719	120.068	10.8061	N.D.	N.D.	N.D.	N.D.	N.D.	N.D.	N.D.	N.D.	N.D.	N.D.	N.D.	N.D.	0.00343924	0.00437336	0.00282898	0.0036915	0.00323822	0.00287796	0.00297514	0.00362077	0.00309427	0.00346283	0.00364792	0.00318822	N.A.	N.A.	N.A.	N.A.	N.A.	N.A.	N.A.	N.A.	0.00354719	0.000777827	0.00326923	0.000407657	0.00323006	0.000343566	0.00343299	0.0002313
C_0039	Hydroxyproline	Hydroxyproline	C01157	HMDB00725	132.066	12.9162	0.259642	0.257157	0.242717	0.396279	0.385201	0.399539	0.301225	0.290245	0.280665	0.661449	0.639584	0.707045	1.2639	1.32977	1.15098	1.10859	1.12661	1.11281	1.10037	1.11082	1.11111	1.13447	1.19327	1.01369	0.253172	0.00913933	0.393673	0.0075159	0.290712	0.0102882	0.66936	0.0344191	1.24822	0.0904204	1.116	0.00942547	1.10743	0.00611625	1.11381	0.091553
C_0018	Hypotaurine	Hypotaurine	C00519	HMDB00965	110.028	19.6286	0.123706	0.120883	0.114913	0.0895169	0.096872	0.103014	0.0850836	0.0829504	0.08937	0.102806	0.0935139	0.103948	0.12685	0.126892	0.113422	0.118385	0.124686	0.110548	0.14976	0.156906	0.148125	0.149947	0.144016	0.133879	0.119834	0.00448932	0.0964675	0.00675745	0.0858013	0.00326946	0.100089	0.00572308	0.122388	0.00776514	0.117873	0.00708291	0.151597	0.00466992	0.142614	0.00812551
C_0043	Ile	Ile	C00407,C06418,C16434	HMDB00172	132.103	10.9752	0.381922	0.353161	0.310846	0.50087	0.487038	0.517157	0.437776	0.393106	0.383881	0.923795	0.864202	0.937355	1.03861	1.08633	1.00202	1.0192	1.02666	1.03866	1.35306	1.46576	1.34152	1.38635	1.45129	1.30769	0.348643	0.0357527	0.501688	0.0150765	0.404921	0.0288249	0.908451	0.0389157	1.04232	0.0422734	1.02817	0.0098156	1.38678	0.0686406	1.38178	0.0719096
C_0034	Imidazole-4-acetic acid	Imidazole-4-acetic acid	C02835	HMDB02024	127.051	8.62148	N.D.	N.D.	N.D.	N.D.	N.D.	N.D.	N.D.	N.D.	N.D.	N.D.	N.D.	N.D.	0.00135113	N.D.	N.D.	0.000967259	0.00112914	N.D.	N.D.	N.D.	N.D.	N.D.	N.D.	N.D.	N.A.	N.A.	N.A.	N.A.	N.A.	N.A.	N.A.	N.A.	0.00135113	N.A.	0.0010482	0.000114469	N.A.	N.A.	N.A.	N.A.
C_0063	Isoglutamic acid	Isoglutamic acid	C05574		148.061	9.81998	N.D.	N.D.	N.D.	N.D.	N.D.	N.D.	N.D.	N.D.	N.D.	N.D.	N.D.	N.D.	0.00232061	0.00241318	0.00194631	0.00215491	0.00197802	0.00255747	0.0022333	0.00250097	0.00238661	0.00307936	0.00217595	0.00279858	N.A.	N.A.	N.A.	N.A.	N.A.	N.A.	N.A.	N.A.	0.0022267	0.000247197	0.00223013	0.00029696	0.00237363	0.00013431	0.00268463	0.000462357
A_0005	Isovaleric acid Valeric acid	Isovaleric acid Valeric acid	C08262 C00803	HMDB00718 HMDB00892	101.061	9.36637	N.D.	N.D.	N.D.	N.D.	N.D.	N.D.	N.D.	N.D.	N.D.	N.D.	N.D.	N.D.	N.D.	N.D.	N.D.	N.D.	N.D.	N.D.	0.00967627	0.0125369	N.D.	N.D.	N.D.	0.012904	N.A.	N.A.	N.A.	N.A.	N.A.	N.A.	N.A.	N.A.	N.A.	N.A.	N.A.	N.A.	0.0111066	0.0020228	0.012904	N.A.
C_0105	Isovalerylcarnitine	Isovalerylcarnitine		HMDB00688	246.171	10.5111	N.D.	N.D.	N.D.	N.D.	N.D.	N.D.	N.D.	N.D.	N.D.	N.D.	N.D.	N.D.	0.116873	0.124511	0.121301	0.106394	0.113477	0.116172	0.238704	0.23256	0.229786	0.212639	0.216513	0.200797	N.A.	N.A.	N.A.	N.A.	N.A.	N.A.	N.A.	N.A.	0.120895	0.00383528	0.112014	0.00505029	0.233683	0.00456379	0.209983	0.00818745
C_0092	Kynurenine	Kynurenine	C00328,C01718	HMDB00684	209.092	10.5595	N.D.	N.D.	N.D.	N.D.	N.D.	N.D.	N.D.	0.000825128	N.D.	N.D.	N.D.	0.00157238	0.00226358	0.00231013	0.00176165	0.00152435	0.00187115	0.00188207	0.00242974	0.00292743	0.00259197	0.00214393	0.00271194	0.00214303	N.A.	N.A.	N.A.	N.A.	0.000825128	N.A.	0.00157238	N.A.	0.00211179	0.000304118	0.00175919	0.000203451	0.00264971	0.000253818	0.00233297	0.000328201
A_0004	Lactic acid	Lactic acid	C00186,C00256,C01432	HMDB00190,HMDB01311	89.0243	10.9442	3.08436	2.76456	2.68531	1.78129	1.76831	1.83672	3.03392	2.78484	2.68169	3.47978	3.2383	3.41647	2.69003	2.78853	2.62277	2.33599	2.34344	2.40281	3.98942	3.75625	3.42766	3.93001	4.17792	3.65853	2.84475	0.211265	1.79544	0.0363315	2.83349	0.181086	3.37818	0.125211	2.70044	0.0833656	2.36075	0.036621	3.72444	0.282224	3.92215	0.259785
A_0040	Lauric acid	Lauric acid	C02679	HMDB00638	199.17	7.8318	N.D.	N.D.	N.D.	N.D.	N.D.	N.D.	N.D.	N.D.	N.D.	N.D.	N.D.	N.D.	0.00989432	0.00816481	0.0077449	0.0102895	0.0102774	0.00895551	0.0105333	0.00990142	0.0104024	0.0078148	0.00939246	0.00887149	N.A.	N.A.	N.A.	N.A.	N.A.	N.A.	N.A.	N.A.	0.00860134	0.00113927	0.0098408	0.000766703	0.0102791	0.000333526	0.00869292	0.000803846
C_0042	Leu	Leu	C00123,C01570,C16439	HMDB00687	132.102	11.0863	0.458259	0.425535	0.377313	0.590612	0.60504	0.614357	0.53743	0.48082	0.470698	1.1435	1.07347	1.13491	1.01566	1.03859	0.999251	0.946677	1.00682	1.0238	1.38547	1.43063	1.36165	1.37962	1.4588	1.30325	0.420369	0.0407195	0.603336	0.0119639	0.496316	0.0359636	1.11729	0.038197	1.01783	0.0197593	0.992432	0.0405241	1.39258	0.0350358	1.38055	0.077776
C_0060	Lys	Lys	C00047,C00739,C16440	HMDB00182,HMDB03405	147.113	7.38064	0.0949892	0.0910403	0.0764818	0.158778	0.159903	0.159322	0.0877078	0.083733	0.0848906	0.251112	0.203282	0.238451	0.0511038	0.051424	0.0424883	0.0685305	0.0666799	0.0631408	0.0712845	0.07222	0.0611777	0.0759353	0.0815502	0.0704646	0.0875037	0.00974737	0.159334	0.000562405	0.0854438	0.0020443	0.230949	0.0247817	0.0483387	0.00506913	0.0661171	0.00273855	0.0682274	0.00612309	0.0759834	0.00554297
A_0014	Malic acid	Malic acid	C00149,C00497,C00711	HMDB00156,HMDB00744	133.014	21.5608	0.0969443	0.100519	0.101913	0.119381	0.106293	0.108533	0.0927369	0.0898039	0.103693	0.149423	0.136448	0.151195	0.394517	0.357261	0.382392	0.369472	0.370115	0.373428	0.419425	0.408768	0.435664	0.391028	0.384384	0.385474	0.0997923	0.002563	0.111402	0.00699951	0.0954113	0.00732055	0.145689	0.00805145	0.378057	0.0190025	0.371005	0.00212294	0.421286	0.0135438	0.386962	0.00356342
C_0064	Met	Met	C00073,C00855,C01733	HMDB00696	150.059	11.5088	0.0621212	0.054401	0.0536502	0.0687881	0.0783917	0.0859928	0.067369	0.0628598	0.0660037	0.151483	0.124507	0.153272	0.118579	0.117258	0.101461	0.116259	0.12099	0.106579	0.136792	0.149984	0.133004	0.150825	0.146122	0.128471	0.0567241	0.00468906	0.0777242	0.0086218	0.0654108	0.00231235	0.143087	0.0161158	0.112433	0.00952472	0.114609	0.00734554	0.139927	0.00891359	0.141806	0.0117853
C_0071	Methionine sulfoxide	Methionine sulfoxide	C02989	HMDB02005	166.054	12.6504	0.00443925	0.00456762	N.D.	0.00600566	0.0049678	0.00536499	0.00617443	0.0057809	0.00505857	0.0111436	0.012469	0.00977628	0.0103506	0.010329	0.00863652	0.0105072	0.0106885	0.0102234	0.0165998	0.0156772	0.0155102	0.0176163	0.0165943	0.0162754	0.00450344	9.07761e-05	0.00544615	0.000523669	0.0056713	0.000565948	0.0111296	0.00134641	0.00977205	0.000983458	0.0104731	0.000234436	0.0159291	0.000586847	0.0168287	0.000700465
A_0013	N-Acetylalanine	N-Acetylalanine		HMDB00766	130.051	9.04494	N.D.	0.00376585	N.D.	N.D.	N.D.	N.D.	0.00357127	N.D.	N.D.	N.D.	N.D.	N.D.	0.0105502	0.00939972	0.00919707	0.00977918	0.00949178	0.00940604	0.0139477	0.0124205	0.0125746	0.0130033	0.01156	0.011686	0.00376585	N.A.	N.A.	N.A.	0.00357127	N.A.	N.A.	N.A.	0.00971567	0.000729811	0.009559	0.00019544	0.0129809	0.00084078	0.0120831	0.000799427
A_0027	N-Acetylaspartic acid	N-Acetylaspartic acid	C01042	HMDB00812	174.04	14.7599	0.0175145	0.0191189	0.0201633	0.0205239	0.0179691	0.0163954	0.017537	0.0192426	0.0212566	0.0324697	0.0275606	0.0298903	0.206204	0.202945	0.201089	0.209861	0.189782	0.209911	0.236156	0.240401	0.216296	0.22996	0.214346	0.19695	0.0189323	0.00133425	0.0182961	0.00208358	0.0193454	0.00186192	0.0299735	0.00245563	0.203413	0.00258921	0.203184	0.011607	0.230951	0.0128678	0.213752	0.0165129
A_0032	N-Acetylglutamic acid	N-AcGlu	C00624	HMDB01138	188.056	13.3709	N.D.	N.D.	N.D.	N.D.	N.D.	N.D.	N.D.	N.D.	N.D.	N.D.	N.D.	N.D.	0.0162998	0.0162097	0.0140255	0.0147162	0.0153784	0.0137684	0.0178735	0.02056	0.0167831	0.0180637	0.0172928	0.0167719	N.A.	N.A.	N.A.	N.A.	N.A.	N.A.	N.A.	N.A.	0.0155117	0.00128784	0.014621	0.00080921	0.0184055	0.00194388	0.0173761	0.000649937
C_0086	N-Acetylhistidine	N-Acetylhistidine	C02997		198.088	10.5456	0.0321168	0.0304441	0.0295773	0.0341351	0.0341728	0.0345032	0.0342489	0.0335377	0.0336253	0.051415	0.0493587	0.0513588	0.00229867	0.00298213	0.00207003	0.0018631	0.00221191	0.00257683	0.00315608	0.00329061	0.00365207	0.00300964	0.00326126	0.00291705	0.0307127	0.00129088	0.0342704	0.000202507	0.033804	0.000387816	0.0507109	0.0011713	0.00245028	0.000474571	0.00221728	0.000356895	0.00336625	0.000256503	0.00306265	0.000178125
A_0033	N-Acetylmethionine	N-Acetylmethionine	C02712	HMDB11745	190.053	8.27613	N.D.	N.D.	N.D.	N.D.	N.D.	N.D.	N.D.	N.D.	N.D.	N.D.	N.D.	N.D.	0.00639154	0.00619854	0.00584498	0.00485398	0.00585434	0.0049118	0.0078516	0.00776097	0.00785698	0.010313	0.00746057	0.00852585	N.A.	N.A.	N.A.	N.A.	N.A.	N.A.	N.A.	N.A.	0.00614502	0.000277181	0.00520671	0.000561612	0.00782318	5.39491e-05	0.00876646	0.00144135
A_0052	N-Acetylneuraminic acid	NeuNAc	C00270	HMDB00230	308.098	7.37603	0.00498464	0.00593084	0.00592462	N.D.	0.00491434	0.00415658	N.D.	N.D.	N.D.	N.D.	N.D.	N.D.	N.D.	N.D.	N.D.	N.D.	N.D.	N.D.	N.D.	N.D.	N.D.	N.D.	N.D.	N.D.	0.00561336	0.000544503	0.00453546	0.000535815	N.A.	N.A.	N.A.	N.A.	N.A.	N.A.	N.A.	N.A.	N.A.	N.A.	N.A.	N.A.
C_0038	N-Acetylputrescine	N-Acetylputrescine	C02714	HMDB02064	131.119	9.0741	0.00132161	N.D.	N.D.	N.D.	N.D.	0.00101286	N.D.	0.000957649	N.D.	0.00188429	0.00144955	N.D.	0.0124014	0.01084	0.0111239	0.0124397	0.0127956	0.0122431	0.00929247	0.00981955	0.0112032	0.00998178	0.0105464	0.0083615	0.00132161	N.A.	0.00101286	N.A.	0.000957649	N.A.	0.00166692	0.000307407	0.0114551	0.00083174	0.0124928	0.000280032	0.0101051	0.000986846	0.00962991	0.00113417
C_0061	N-Acetylserine	N-Acetylserine		HMDB02931	148.06	24.9742	0.0268021	0.0247982	0.0233547	0.020843	0.0188334	0.0188355	0.0180615	0.022571	0.0202609	0.0232412	0.0193262	0.0221801	0.0819143	0.0809683	0.0742977	0.0811681	0.0787456	0.0793202	0.0952485	0.100295	0.0963081	0.0960122	0.104875	0.0932876	0.024985	0.00173127	0.019504	0.00115964	0.0202978	0.00225498	0.0215825	0.00202476	0.0790601	0.00415141	0.0797446	0.00126581	0.0972838	0.00266084	0.0980583	0.00605865
A_0028	N-Carbamoylaspartic acid	Carbamoyl-Asp	C00438	HMDB00828	175.035	15.6849	N.D.	N.D.	N.D.	N.D.	N.D.	N.D.	N.D.	N.D.	N.D.	N.D.	N.D.	N.D.	0.0124621	0.011354	0.00971743	0.0108829	0.00988996	0.0112081	0.01392	0.0108624	0.0121843	0.00975249	0.0129264	0.011505	N.A.	N.A.	N.A.	N.A.	N.A.	N.A.	N.A.	N.A.	0.0111778	0.00138079	0.0106603	0.000686688	0.0123222	0.00153345	0.0113946	0.00158984
C_0076	N5-Ethylglutamine	N5-Ethylglutamine	C01047		175.108	12.202	N.D.	0.00248618	N.D.	N.D.	N.D.	0.00372964	N.D.	N.D.	0.00227813	0.00533804	0.00455273	0.00616857	0.00525098	0.00461382	0.00458509	0.00532604	0.00549247	0.00478154	0.00629148	0.00655095	0.00675467	0.00709415	0.00671985	0.00591571	0.00248618	N.A.	0.00372964	N.A.	0.00227813	N.A.	0.00535311	0.000808024	0.00481663	0.00037643	0.00520002	0.000371844	0.00653237	0.000232151	0.00657657	0.000602145
C_0084	N6-Acetyllysine	N6-Acetyllysine	C02727	HMDB00206	189.123	12.2715	N.D.	N.D.	N.D.	N.D.	N.D.	N.D.	N.D.	N.D.	N.D.	N.D.	N.D.	N.D.	0.00236228	N.D.	N.D.	0.00217123	0.00215948	N.D.	0.00293895	0.00341442	N.D.	0.00286729	0.00337859	0.00336198	N.A.	N.A.	N.A.	N.A.	N.A.	N.A.	N.A.	N.A.	0.00236228	N.A.	0.00216536	8.30567e-06	0.00317669	0.000336203	0.00320262	0.000290522
C_0083	N8-Acetylspermidine	N8-Acetylspermidine	C01029	HMDB02189	188.176	6.87971	N.D.	N.D.	N.D.	N.D.	N.D.	N.D.	N.D.	N.D.	N.D.	N.D.	0.00103791	N.D.	0.00110547	0.00113574	0.00110242	0.00119989	0.00122189	0.00110988	0.00152247	0.00202774	N.D.	0.00112426	0.0016693	0.00134268	N.A.	N.A.	N.A.	N.A.	N.A.	N.A.	0.00103791	N.A.	0.00111454	1.84227e-05	0.00117722	5.93451e-05	0.0017751	0.000357283	0.00137875	0.000274304
A_0083	NAD+	NAD+	C00003	HMDB00902	662.103	6.74488	0.0238136	0.027352	0.0239931	0.0216641	0.02285	0.0205982	0.0215873	0.0222243	0.0236782	0.0327803	0.0321151	0.0336045	0.0436522	0.0448405	0.0467962	0.0465342	0.0445748	0.0440743	0.0648725	0.0676354	0.0624486	0.0598281	0.0646164	0.0594834	0.0250529	0.0019931	0.0217041	0.00112645	0.0224966	0.00107171	0.0328333	0.000746145	0.0450963	0.00158749	0.0450611	0.00130003	0.0649855	0.00259528	0.0613093	0.0028692
A_0084	NADH	NADH	C00004	HMDB01487	664.118	8.33986	N.D.	N.D.	N.D.	N.D.	N.D.	N.D.	N.D.	N.D.	N.D.	N.D.	N.D.	N.D.	0.00771729	0.00586283	0.00740606	0.00771416	0.00614491	0.0059447	N.D.	N.D.	0.00410667	0.0052846	N.D.	N.D.	N.A.	N.A.	N.A.	N.A.	N.A.	N.A.	N.A.	N.A.	0.0069954	0.000993096	0.00660126	0.000968985	0.00410667	N.A.	0.0052846	N.A.
C_0030	Nicotinamide	Nicotinamide	C00153	HMDB01406	123.055	7.92016	N.D.	N.D.	N.D.	N.D.	N.D.	N.D.	N.D.	0.00116018	N.D.	N.D.	N.D.	N.D.	0.00208372	0.00277387	0.00215313	0.00247732	0.00249016	0.00241766	0.00259	0.00397844	0.00294441	0.0025245	0.00392525	0.00336461	N.A.	N.A.	N.A.	N.A.	0.00116018	N.A.	N.A.	N.A.	0.00233691	0.000380011	0.00246171	3.86916e-05	0.00317095	0.00072141	0.00327145	0.000705008
C_0031	Nicotinic acid	Nicotinic acid	C00253	HMDB01488	124.04	10.7182	0.00670405	0.00612871	0.00573342	0.00440749	0.00452874	0.00460798	0.00531436	0.00616846	0.00606615	0.00783771	0.00693816	0.00822475	N.D.	N.D.	N.D.	N.D.	N.D.	N.D.	N.D.	N.D.	N.D.	N.D.	N.D.	N.D.	0.00618873	0.000488091	0.00451474	0.000100977	0.00584966	0.000466392	0.00766687	0.00066009	N.A.	N.A.	N.A.	N.A.	N.A.	N.A.	N.A.	N.A.
C_0090	O-Acetylcarnitine	ALCAR	C02571	HMDB00201	204.124	9.69316	0.0745071	0.072631	0.0673522	0.0333109	0.0311086	0.0339888	0.069937	0.0677455	0.0581115	0.0502606	0.0444436	0.0531106	0.128408	0.131027	0.10761	0.117677	0.112077	0.107938	0.175006	0.163419	0.144093	0.173194	0.160501	0.147224	0.0714968	0.00370982	0.0328028	0.00150585	0.0652647	0.00629099	0.0492716	0.00441729	0.122348	0.0128305	0.112564	0.0048875	0.160839	0.0156171	0.160306	0.0129859
C_0068	O-Acetylhomoserine 2-Aminoadipic acid	O-Acetylhomoserine 2-Aminoadipic acid	C01077 C00956	HMDB00510	162.077	11.7572	0.00225633	0.00256712	0.00230947	0.00372813	0.00436601	0.00408309	0.00307134	0.0025629	0.00224858	0.00598681	0.00530917	0.00634374	0.00394591	0.00481349	0.00344574	0.00376496	0.00356486	0.0042266	0.0100291	0.010312	0.0100848	0.010557	0.00966379	0.0113233	0.00237764	0.000166231	0.00405908	0.000319618	0.00262761	0.000415176	0.00587991	0.000525503	0.00406838	0.000692046	0.00385214	0.000339371	0.010142	0.000149861	0.0105147	0.000830565
C_0115	Ophthalmic acid	Ophthalmic acid		HMDB05765	290.136	14.1808	0.0110953	0.0104506	0.00944219	0.00287336	0.00303963	0.00370591	0.00521418	0.00487576	0.00500834	0.00436488	0.0039722	0.00526351	0.0104383	0.0126928	0.00894675	0.0110378	0.0108418	0.0111182	0.00140356	0.00176361	0.00141532	N.D.	0.0013973	N.D.	0.0103294	0.000833194	0.0032063	0.000440587	0.00503276	0.00017053	0.00453353	0.000661967	0.0106926	0.00188594	0.0109993	0.000142181	0.0015275	0.000204565	0.0013973	N.A.
C_0046	Ornithine	Ornithine	C00077,C00515,C01602	HMDB00214,HMDB03374	133.098	7.3065	0.28453	0.24686	0.229612	0.222365	0.220213	0.212318	0.253052	0.217906	0.220964	0.340098	0.298344	0.336139	0.0596317	0.0597306	0.0490585	0.0291933	0.0279785	0.0294076	0.0603894	0.058876	0.0553944	0.0600388	0.0652386	0.0490264	0.253667	0.0280844	0.218299	0.00529015	0.230641	0.0194686	0.324861	0.0230488	0.0561403	0.0061332	0.0288598	0.000770702	0.0582199	0.00256134	0.0581013	0.00827794
C_0051	p-Aminobenzoic acid	p-Aminobenzoic acid	C00568	HMDB01392	138.055	10.3453	0.00146845	0.00197738	0.00152004	0.00160931	N.D.	N.D.	0.0022919	0.00185279	0.00221312	0.00195108	0.00272671	0.00280693	0.00383185	0.0032827	0.00351407	0.00317522	0.0040387	0.0035469	0.00445625	0.0047158	0.00449849	0.00489793	0.00576254	0.00422287	0.00165529	0.000280126	0.00160931	N.A.	0.00211927	0.000234116	0.00249491	0.000472672	0.00354287	0.000275706	0.00358694	0.00043313	0.00455685	0.00013927	0.00496111	0.000771776
A_0042	Pantothenic acid	Pantothenic acid	C00864	HMDB00210	218.103	7.84026	0.0206043	0.0213297	0.019836	0.0174453	0.0171835	0.0157796	0.035553	0.0355804	0.0358872	0.0645093	0.0546306	0.0556875	0.0730561	0.0752337	0.07446	0.0840843	0.073868	0.0807425	0.126455	0.120695	0.116803	0.113683	0.108155	0.101174	0.02059	0.000746925	0.0168028	0.000895717	0.0356735	0.000185578	0.0582758	0.00542418	0.0742499	0.00110389	0.0795649	0.00520894	0.121318	0.00485623	0.107671	0.00626826
C_0072	Phe	Phe	C00079,C02057,C02265	HMDB00159	166.087	11.9059	0.124302	0.119883	0.105722	0.164848	0.169885	0.16551	0.142821	0.123109	0.123767	0.298048	0.285791	0.306747	0.212059	0.212403	0.20062	0.188875	0.19242	0.199556	0.305881	0.32429	0.297547	0.307924	0.316964	0.287916	0.116635	0.00970643	0.166748	0.00273679	0.129899	0.0111956	0.296862	0.0105284	0.208361	0.00670616	0.193617	0.00544012	0.309239	0.0136842	0.304268	0.0148649
A_0036	Phenaceturic acid	Phenaceturic acid	C05598	HMDB00821	192.065	8.37533	0.00855241	0.00702857	0.00617012	0.0066947	0.00569996	0.00569606	0.00862331	0.00756179	0.00755078	0.0114922	0.0115614	0.0122037	0.0144019	0.014783	0.0148968	0.0143839	0.0158304	0.0143948	0.0208869	0.0225549	0.0217891	0.0208021	0.0215493	0.0187964	0.00725037	0.00120653	0.00603024	0.00057544	0.00791196	0.000616071	0.0117525	0.000392353	0.0146939	0.000259216	0.0148697	0.000832012	0.0217436	0.000834894	0.0203826	0.00142359
A_0041	Phosphocreatine	Phosphocreatine	C02305	HMDB01511	210.028	12.4132	0.184022	0.183993	0.186249	0.129284	0.122273	0.144695	0.116197	0.114318	0.112808	0.140368	0.124443	0.167442	0.411584	0.383446	0.441459	0.363016	0.369717	0.386472	0.314672	0.383753	0.37649	0.276737	0.324794	0.285484	0.184755	0.00129428	0.132084	0.0114702	0.114441	0.00169794	0.144084	0.0217389	0.412163	0.029011	0.373068	0.0120815	0.358305	0.0379612	0.295672	0.025597
C_0082	Phosphorylcholine	Phosphorylcholine	C00588	HMDB01565	184.074	22.2069	0.344632	0.350458	0.346959	0.28461	0.290481	0.292579	0.353582	0.341296	0.353754	0.458823	0.424924	0.465554	2.44365	2.64518	2.37386	2.34343	2.34686	2.25642	3.12851	3.26195	3.03666	3.04434	3.01957	2.82111	0.34735	0.00293275	0.289224	0.00413061	0.349544	0.0071439	0.449767	0.0217764	2.48756	0.140887	2.31557	0.0512558	3.14237	0.11328	2.96167	0.12236
C_0036	Pipecolic acid	Pipecolic acid	C00408	HMDB00070,HMDB00716,HMDB05960	130.087	11.0304	N.D.	N.D.	N.D.	N.D.	N.D.	N.D.	N.D.	N.D.	N.D.	N.D.	N.D.	N.D.	N.D.	N.D.	0.0014348	N.D.	N.D.	N.D.	N.D.	N.D.	0.00220068	N.D.	N.D.	N.D.	N.A.	N.A.	N.A.	N.A.	N.A.	N.A.	N.A.	N.A.	0.0014348	N.A.	N.A.	N.A.	0.00220068	N.A.	N.A.	N.A.
C_0022	Pro	Pro	C00148,C00763,C16435	HMDB00162,HMDB03411	116.071	11.597	2.62979	2.58312	2.43784	2.7064	2.72377	2.70891	2.36018	2.35347	2.33971	4.76733	4.29144	4.60502	3.37031	3.52377	3.14003	3.19157	3.16956	3.19091	4.19106	4.18361	3.964	4.16675	4.08714	3.70724	2.55025	0.100105	2.71303	0.00938505	2.35112	0.0104358	4.5546	0.241922	3.34471	0.193147	3.18401	0.012521	4.11289	0.128995	3.98704	0.245565
A_0063	PRPP	PRPP	C00119	HMDB00280	388.946	17.0971	N.D.	N.D.	N.D.	N.D.	N.D.	N.D.	N.D.	N.D.	N.D.	N.D.	N.D.	N.D.	N.D.	0.0114139	0.0156108	0.0087348	0.0097393	0.0136805	0.0118189	0.0164538	0.0222812	0.01374	0.0182823	0.0214627	N.A.	N.A.	N.A.	N.A.	N.A.	N.A.	N.A.	N.A.	0.0135124	0.00296764	0.0107182	0.00261413	0.0168513	0.0052425	0.0178283	0.00388136
C_0070	Pterin	Pterin	C00715	HMDB00802	164.058	10.8958	0.00116064	N.D.	0.00151694	N.D.	0.00157508	N.D.	N.D.	N.D.	N.D.	N.D.	N.D.	N.D.	0.00297424	0.0029993	0.00322415	0.00230795	0.00250428	0.00395773	N.D.	N.D.	N.D.	0.00313746	N.D.	N.D.	0.00133879	0.000251942	0.00157508	N.A.	N.A.	N.A.	N.A.	N.A.	0.0030659	0.000137625	0.00292332	0.000901187	N.A.	N.A.	0.00313746	N.A.
C_0004	Putrescine	Putrescine	C00134	HMDB01414	89.1075	5.03479	0.00977086	0.0098175	0.00804289	0.00819688	0.00686219	0.00796044	0.00618909	0.00620846	0.00580908	0.0118734	0.00657929	0.0126082	0.0111402	0.0110891	0.0107195	0.00966238	0.0107329	0.0104772	0.00642331	0.00898864	0.00917458	0.00717259	0.00964512	0.00725313	0.00921042	0.00101138	0.00767317	0.000712208	0.00606888	0.0002252	0.0103537	0.00328928	0.0109829	0.000229577	0.0102908	0.000559068	0.00819551	0.00153758	0.00802361	0.00140485
C_0073	Pyridoxal	Pyridoxal	C00250	HMDB01545	168.066	9.42504	0.000962967	N.D.	0.000764663	N.D.	N.D.	0.00102605	0.00116305	0.00083513	0.00104599	N.D.	0.00110476	N.D.	0.00158582	0.00245612	0.00187983	0.00151211	0.00258493	0.0021703	0.00258742	0.00288891	0.00235886	0.00193186	0.00282661	0.00290125	0.000863815	0.000140222	0.00102605	N.A.	0.00101472	0.000166182	0.00110476	N.A.	0.00197393	0.000442715	0.00208911	0.000540999	0.00261173	0.00026586	0.00255324	0.000539421
C_0106	Pyridoxamine 5'-phosphate	Pyridoxamine-P	C00647	HMDB01555	249.065	11.211	N.D.	N.D.	N.D.	N.D.	N.D.	N.D.	N.D.	N.D.	N.D.	N.D.	N.D.	N.D.	0.0007633	N.D.	N.D.	0.000761155	0.00066942	0.000905546	0.00100291	0.000800641	0.00106843	N.D.	0.00100531	0.00086353	N.A.	N.A.	N.A.	N.A.	N.A.	N.A.	N.A.	N.A.	0.0007633	N.A.	0.000778707	0.000119037	0.000957327	0.000139591	0.000934421	0.000100255
C_0074	Pyridoxine	Pyridoxine	C00314	HMDB00239	170.082	9.2767	0.00534009	0.00452715	0.00452296	0.00427385	0.00400678	0.0038457	0.00533147	0.00523331	0.0050438	0.00844832	0.0074448	0.00804124	0.00955002	0.00852343	0.00886735	0.00854004	0.00781326	0.00796493	0.0116162	0.0126837	0.011428	0.011626	0.0114318	0.0108573	0.00479673	0.000470562	0.00404211	0.000216248	0.00520286	0.000146233	0.00797812	0.000504726	0.00898027	0.000522526	0.00810608	0.000383396	0.0119093	0.000677213	0.011305	0.000399722
A_0044	Ribose 5-phosphate	R5P	C00117	HMDB01548	229.011	10.7319	0.01352	0.0172284	0.0191159	0.00838873	0.0104137	N.D.	0.00679412	0.0076079	0.0114019	0.0124479	N.D.	0.0114458	N.D.	N.D.	N.D.	N.D.	N.D.	N.D.	N.D.	N.D.	N.D.	N.D.	N.D.	N.D.	0.0166214	0.00284691	0.00940123	0.00143188	0.00860129	0.00245925	0.0119468	0.000708635	N.A.	N.A.	N.A.	N.A.	N.A.	N.A.	N.A.	N.A.
A_0043	Ribulose 5-phosphate	Ru5P	C00199,C01101	HMDB00618	229.011	11.0954	0.0248549	0.030386	0.0349749	0.0178688	0.0162641	0.0127161	0.0154174	0.01643	0.0183472	0.0201651	0.0161159	0.0239022	N.D.	N.D.	N.D.	N.D.	N.D.	N.D.	N.D.	N.D.	N.D.	N.D.	N.D.	N.D.	0.0300719	0.00506731	0.0156163	0.00263674	0.0167315	0.001488	0.0200611	0.00389417	N.A.	N.A.	N.A.	N.A.	N.A.	N.A.	N.A.	N.A.
C_0126	S-Adenosylhomocysteine	SAHC	C00021	HMDB00939	385.131	9.36777	N.D.	N.D.	N.D.	N.D.	N.D.	N.D.	N.D.	N.D.	N.D.	N.D.	N.D.	N.D.	N.D.	0.00103484	0.000622302	0.000995828	N.D.	0.000643131	0.00107271	0.000932705	0.000582777	N.D.	0.000693318	0.00192451	N.A.	N.A.	N.A.	N.A.	N.A.	N.A.	N.A.	N.A.	0.000828569	0.000291705	0.000819479	0.000249394	0.000862729	0.000252349	0.00130892	0.000870587
C_0127	S-Adenosylmethionine	SAM	C00019	HMDB01185	399.146	7.6217	0.0100674	0.0101702	0.00960937	0.0114461	0.0113172	0.0108777	0.00667044	0.00687857	0.00729533	0.012422	0.010066	0.0105729	0.0301131	0.0297805	0.0262438	0.0329766	0.0328863	0.0287086	0.0325766	0.0329859	0.0305237	0.0386286	0.03269	0.02817	0.00994898	0.000298572	0.0112137	0.000298026	0.00694811	0.000318198	0.0110203	0.00124012	0.0287124	0.00214437	0.0315238	0.00243847	0.0320287	0.00131938	0.0331629	0.00524527
C_0122	S-Methylglutathione	S-Methylglutathione	C11347		322.108	14.329	N.D.	N.D.	N.D.	N.D.	N.D.	N.D.	N.D.	N.D.	N.D.	N.D.	N.D.	N.D.	N.D.	0.00185497	0.000952843	0.00181208	0.00113317	N.D.	0.00166722	0.00110329	N.D.	N.D.	N.D.	0.003412	N.A.	N.A.	N.A.	N.A.	N.A.	N.A.	N.A.	N.A.	0.00140391	0.000637903	0.00147263	0.000480058	0.00138525	0.000398757	0.003412	N.A.
C_0007	Sarcosine	Sarcosine	C00213	HMDB00271	90.0556	10.1525	0.00501816	N.D.	N.D.	0.0059277	0.00411117	N.D.	N.D.	0.00474074	N.D.	N.D.	N.D.	N.D.	0.00921663	0.00733187	N.D.	0.00683815	0.00780923	0.00696904	0.00765369	N.D.	0.0057806	0.00870936	0.00633586	0.00925136	0.00501816	N.A.	0.00501944	0.00128448	0.00474074	N.A.	N.A.	N.A.	0.00827425	0.00133272	0.00720547	0.000526946	0.00671714	0.00132448	0.00809886	0.00155067
C_0088	SDMA	SDMA		HMDB03334	203.151	8.36484	N.D.	0.00076898	N.D.	N.D.	N.D.	0.00103924	N.D.	N.D.	N.D.	N.D.	N.D.	N.D.	N.D.	0.000674146	N.D.	0.000834618	0.00103841	0.000884036	0.00102618	0.00119408	0.00100182	N.D.	0.000898647	0.00129793	0.00076898	N.A.	0.00103924	N.A.	N.A.	N.A.	N.A.	N.A.	0.000674146	N.A.	0.00091902	0.000106304	0.00107403	0.000104682	0.00109829	0.000282334
A_0051	Sedoheptulose 7-phosphate	S7P	C05382	HMDB01068	289.032	9.77946	0.0134175	0.0108554	0.0116528	0.00900771	0.0107982	0.00940619	0.00981373	0.0108509	0.0102079	0.0129019	0.0119585	0.0110162	N.D.	N.D.	N.D.	N.D.	N.D.	N.D.	N.D.	N.D.	N.D.	N.D.	N.D.	N.D.	0.0119753	0.00131115	0.00973736	0.000940051	0.0102908	0.000523517	0.0119589	0.000942824	N.A.	N.A.	N.A.	N.A.	N.A.	N.A.	N.A.	N.A.
C_0016	Ser	Ser	C00065,C00716,C00740	HMDB00187,HMDB03406	106.05	10.7009	0.253373	0.258068	0.243135	0.424509	0.42479	0.440241	0.29068	0.28956	0.290995	0.749491	0.671812	0.769682	0.119985	0.121129	0.12461	0.110839	0.104867	0.114701	0.158078	0.184703	0.163261	0.133514	0.140205	0.135645	0.251525	0.00763605	0.429846	0.00900282	0.290412	0.000754089	0.730328	0.0516722	0.121908	0.00240884	0.110136	0.00495454	0.168681	0.0141158	0.136455	0.00341832
C_0098	Ser-Glu	Ser-Glu			235.093	11.1538	N.D.	0.000841252	N.D.	N.D.	N.D.	N.D.	N.D.	N.D.	N.D.	N.D.	0.00134049	N.D.	0.00163627	0.00174548	0.00138125	0.00216511	0.00136505	0.00141962	0.00170599	0.00224234	0.00179828	0.00210617	0.00147197	0.00151381	0.000841252	N.A.	N.A.	N.A.	N.A.	N.A.	0.00134049	N.A.	0.00158767	0.000186914	0.00164993	0.000446994	0.00191554	0.000286759	0.00169732	0.000354693
C_0079	Serotonin	Serotonin	C00780	HMDB00259	177.103	9.42554	0.00394506	0.00478733	0.00485731	0.00366131	0.00265584	0.00358457	0.00159797	0.00174277	0.00227222	0.00230886	0.00154103	0.00314059	N.D.	N.D.	N.D.	N.D.	N.D.	N.D.	N.D.	N.D.	N.D.	N.D.	N.D.	N.D.	0.0045299	0.000507697	0.00330057	0.000559674	0.00187099	0.000354939	0.00233016	0.000799991	N.A.	N.A.	N.A.	N.A.	N.A.	N.A.	N.A.	N.A.
C_0058	Spermidine	Spermidine	C00315	HMDB01257	146.166	4.83709	0.00603478	0.0058454	0.00485731	0.00640938	0.00526869	0.00567887	0.00373594	0.00344304	0.00449125	0.00718417	0.00397924	0.00606847	0.0097233	0.0103655	0.00785726	0.0112418	0.00960981	0.0104062	0.0119755	0.0137897	0.0115085	0.0122012	0.00938646	0.00875641	0.00557916	0.000632273	0.00578565	0.000577791	0.00389007	0.000540842	0.00574396	0.00162692	0.00931536	0.00130294	0.0104193	0.000816091	0.0124246	0.00120511	0.0101147	0.00183425
C_0089	Spermine	Spermine	C00750	HMDB01256	203.224	4.78105	N.D.	N.D.	N.D.	N.D.	N.D.	N.D.	N.D.	N.D.	N.D.	N.D.	N.D.	N.D.	0.00983516	0.0101079	0.00839277	0.0121458	0.00961384	0.00982119	0.0144104	0.0138145	0.012033	0.0139385	0.00970646	0.0099464	N.A.	N.A.	N.A.	N.A.	N.A.	N.A.	N.A.	N.A.	0.00944527	0.000921639	0.010527	0.00140582	0.0134193	0.00123703	0.0111971	0.00237712
C_0118	Streptomycin sulfate_+H2O_divalent	Streptomycin sulfate_+H2O_divalent	C00413		300.648	7.3966	N.D.	0.00041629	N.D.	0.000565206	0.000973295	N.D.	0.00114106	N.D.	0.000794834	0.00116397	0.00103791	0.00138887	0.000500093	0.000337073	N.D.	N.D.	N.D.	0.000443093	0.000635869	N.D.	N.D.	N.D.	N.D.	0.000542339	0.00041629	N.A.	0.000769251	0.000288563	0.000967947	0.00024482	0.00119691	0.000177783	0.000418583	0.000115273	0.000443093	N.A.	0.000635869	N.A.	0.000542339	N.A.
A_0010	Succinic acid	Succinic acid	C00042	HMDB00254	117.019	21.1826	0.0296176	0.0291053	0.0250569	0.0213872	0.0154451	0.0234154	0.0655604	0.0705306	0.0604735	0.040617	0.0571765	0.0509627	0.0869417	0.0780392	0.0778363	0.0694274	0.0739756	0.0687871	0.214481	0.229727	0.196764	0.181422	0.197226	0.189988	0.0279266	0.00249841	0.0200826	0.00414224	0.0655215	0.00502864	0.0495854	0.00836522	0.0809391	0.00519939	0.0707301	0.00282893	0.213658	0.0164972	0.189545	0.00791134
C_0032	Taurine	Taurine	C00245	HMDB00251	126.022	23.7607	0.0389338	0.0371018	0.0372827	0.0298278	0.0302243	0.0278088	0.0245487	0.0274143	0.0245423	0.0289036	0.0257894	0.0277231	0.0366625	0.0397059	0.0394211	0.0367762	0.0367334	0.0386072	0.0510272	0.05435	0.0502965	0.0501297	0.045623	0.046657	0.0377728	0.00100952	0.029287	0.00129541	0.0255018	0.00165627	0.027472	0.00157222	0.0385965	0.00168092	0.0373723	0.00106969	0.0518912	0.00216051	0.0474699	0.00236075
A_0020	Terephthalic acid	Terephthalic acid	C06337	HMDB02428	165.019	16.8063	N.D.	N.D.	N.D.	N.D.	N.D.	N.D.	N.D.	N.D.	N.D.	N.D.	N.D.	N.D.	0.00604265	N.D.	N.D.	N.D.	N.D.	N.D.	N.D.	N.D.	N.D.	N.D.	0.008026	0.00829542	N.A.	N.A.	N.A.	N.A.	N.A.	N.A.	N.A.	N.A.	0.00604265	N.A.	N.A.	N.A.	N.A.	N.A.	0.00816071	0.000190508
C_0108	Thiamine	Thiamine	C00378	HMDB00235	265.113	7.07094	0.00677183	0.00623857	0.00548576	0.00690219	0.00465155	0.00541247	0.00867157	0.00884888	0.00697326	0.0120452	0.0102947	0.0114988	0.0068346	0.0072052	0.00615654	0.00617087	0.00662564	0.00623127	0.0106366	0.00929954	0.0101487	0.0107139	0.0109998	0.00963574	0.00616538	0.000646151	0.0056554	0.00114482	0.00816457	0.0010355	0.0112795	0.000895619	0.00673212	0.000531786	0.00634259	0.000246983	0.0100283	0.000676603	0.0104498	0.000719334
C_0047	Thiaproline	Thiaproline			134.028	14.9984	0.00626069	0.00499548	0.00498734	0.00410122	0.00573231	0.00166172	0.00415375	0.00441319	0.00475423	0.0118591	0.00732166	0.0129544	0.00366296	N.D.	0.00312628	N.D.	0.00382497	N.D.	0.00742881	0.00852641	0.00941602	0.010281	0.0111998	0.00427816	0.0054145	0.000732835	0.00383175	0.00204863	0.00444039	0.00030116	0.0107117	0.00298653	0.00339462	0.000379488	0.00382497	N.A.	0.00845708	0.000995417	0.00858631	0.00375914
C_0026	Thr	Thr	C00188,C00820	HMDB00167	120.066	11.2754	0.233981	0.227413	0.219316	0.339828	0.349364	0.364358	0.261511	0.252437	0.262924	0.648116	0.58207	0.667494	0.54484	0.554461	0.497341	0.460527	0.49227	0.494344	0.558686	0.586845	0.566479	0.571283	0.582902	0.507387	0.226903	0.0073459	0.351183	0.0123657	0.258957	0.00569105	0.63256	0.0447861	0.532214	0.0305815	0.48238	0.0189536	0.57067	0.01454	0.553857	0.0406614
A_0015	Threonic acid	Threonic acid	C01620	HMDB00943	135.03	9.40516	0.054353	0.060894	0.0560384	0.0350535	0.0365734	0.0331141	0.045599	0.0487367	0.0450525	0.0436274	0.0440035	0.0451008	0.0255801	0.023859	0.0221456	0.0236053	0.0226102	0.0225261	0.0327058	0.0325873	0.034194	0.0311151	0.0316014	0.0300544	0.0570951	0.00339611	0.0349137	0.00173387	0.0464627	0.00198817	0.0442439	0.000765551	0.0238616	0.00171726	0.0229139	0.000600261	0.0331624	0.000895369	0.0309236	0.00079105
C_0037	trans-Glutaconic acid	trans-Glutaconic acid	C02214	HMDB00620	131.034	24.7384	0.0165766	0.0168164	0.0177792	0.0113932	0.0107922	0.0109753	0.0156377	0.0142122	0.0160681	0.0142348	0.0113185	0.0125832	0.0238794	0.0241125	0.0223013	0.0255895	0.0244641	0.0235807	0.0462737	0.0463739	0.0446824	0.0439913	0.0383218	0.0349993	0.0170574	0.000636496	0.0110536	0.000308051	0.015306	0.000971366	0.0127122	0.00146241	0.0234311	0.000985327	0.0245448	0.0010068	0.0457766	0.000948992	0.0391041	0.00454675
C_0091	Trp	Trp	C00078,C00525,C00806	HMDB00929	205.098	11.8209	0.0226424	0.0214274	0.0190887	0.0295383	0.0298805	0.0284999	0.0277226	0.0245938	0.0240134	0.0609939	0.0537109	0.0578486	0.036566	0.0338254	0.0331205	0.0308768	0.032362	0.0337332	0.0598001	0.0610578	0.0589743	0.0594549	0.0594387	0.0538495	0.0210528	0.00180622	0.0293062	0.000718962	0.0254433	0.00199519	0.0575178	0.00365272	0.034504	0.00182023	0.032324	0.00142858	0.0599441	0.0010492	0.0575811	0.0032316
C_0081	Tyr	Tyr	C00082,C01536,C06420	HMDB00158	182.081	12.1906	0.0719062	0.0660889	0.0606529	0.0913601	0.0943759	0.0921201	0.0830262	0.0694208	0.0711273	0.179323	0.163726	0.184089	0.140526	0.141695	0.133509	0.13488	0.140808	0.141747	0.212602	0.216723	0.196579	0.215503	0.213041	0.198591	0.066216	0.00562772	0.0926187	0.00156849	0.0745248	0.00741176	0.175713	0.010651	0.138577	0.00442768	0.139145	0.00372357	0.208635	0.010642	0.209045	0.00913672
A_0066	UDP	UDP	C00015	HMDB00295	402.996	11.8385	N.D.	N.D.	N.D.	N.D.	N.D.	N.D.	N.D.	N.D.	N.D.	N.D.	N.D.	N.D.	0.0141786	0.0164375	0.0134205	0.0152147	0.0133229	0.0143068	0.0243151	0.015187	0.0244534	0.0244693	0.0190048	0.0264828	N.A.	N.A.	N.A.	N.A.	N.A.	N.A.	N.A.	N.A.	0.0146789	0.00156951	0.0142815	0.000946133	0.0213185	0.00531045	0.023319	0.00386943
A_0078	UDP-glucose UDP-galactose	UDP-Glc UDP-Gal	C00029 C00052	HMDB00286 HMDB00302	565.049	8.79763	0.0294469	0.0341824	0.0322908	0.0228695	0.0338989	0.0180119	0.0274233	0.0217017	0.0252085	0.0402825	0.0303166	0.0373945	0.068716	0.0534249	0.0440128	0.0618082	0.0543141	0.0449754	0.0733876	0.0592775	0.0575952	0.0718225	0.0553024	0.054595	0.0319734	0.00238363	0.0249267	0.00814088	0.0247778	0.00288499	0.0359979	0.00512764	0.0553846	0.0124676	0.0536992	0.00843325	0.0634201	0.008673	0.0605733	0.0097485
A_0079	UDP-glucuronic acid	UDP-GlcA	C00167	HMDB00935	579.026	11.1774	0.00964493	0.0103675	0.0107854	0.0148065	0.0144589	0.0120079	0.0102783	0.00883746	0.0108637	0.0209297	0.0117483	0.0182425	0.0103548	0.00926784	0.00825316	0.0126156	0.00916893	0.0118784	0.0121645	0.0112701	0.0115055	0.0122346	0.0109317	0.010287	0.010266	0.000576993	0.0137578	0.00152535	0.00999315	0.00104279	0.0169735	0.00472042	0.00929195	0.00105105	0.011221	0.00181495	0.0116467	0.000463579	0.0111511	0.000992201
A_0081	UDP-N-acetylgalactosamine UDP-N-acetylglucosamine	UDP-N-acetylgalactosamine UDP-GlcNAc	C00203 C00043	HMDB00304 HMDB00290	606.075	8.60688	0.0800273	0.0899536	0.0812262	0.199733	0.190222	0.16514	0.106615	0.0955829	0.111395	0.267666	0.186431	0.232478	0.150215	0.13114	0.142264	0.165035	0.15147	0.158101	0.214744	0.216084	0.189009	0.209254	0.178834	0.178878	0.0837357	0.00541809	0.185031	0.0178714	0.104531	0.00810956	0.228858	0.0407383	0.141207	0.00958119	0.158202	0.00678314	0.206612	0.0152598	0.188989	0.0175504
A_0055	UMP	UMP	C00105	HMDB00288	323.028	9.95958	0.0086719	0.0115872	N.D.	0.0118582	N.D.	0.00948317	0.0119913	0.0118499	0.00744988	N.D.	0.00656315	N.D.	N.D.	0.00287746	N.D.	N.D.	0.00292717	0.00316465	0.00425756	N.D.	N.D.	0.00429174	N.D.	0.0052011	0.0101296	0.00206145	0.0106707	0.00167943	0.0104304	0.00258214	0.00656315	N.A.	0.00287746	N.A.	0.00304591	0.000167921	0.00425756	N.A.	0.00474642	0.000643015
C_0001	Urea	Urea	C00086	HMDB00294	61.0403	22.7578	0.142528	0.125445	0.125386	0.0948794	0.112132	0.0881979	0.131515	0.126327	0.126715	0.160451	0.156292	0.166172	0.211833	0.207274	0.17705	0.171913	0.176816	0.170163	0.251127	0.258907	0.24717	0.251604	0.250277	0.239606	0.13112	0.00987967	0.098403	0.0123498	0.128186	0.00288978	0.160971	0.00496059	0.198719	0.0189042	0.172964	0.00344858	0.252401	0.00597146	0.247162	0.00657765
A_0074	UTP	UTP	C00075	HMDB00285	482.962	12.769	0.0395698	0.0398692	0.0377572	0.031812	0.0301881	0.0351154	0.0499687	0.050704	0.0508375	0.0525632	0.0490251	0.0614483	0.297918	0.305899	0.329195	0.271989	0.280847	0.29762	0.347116	0.375875	0.378832	0.317092	0.340924	0.318386	0.0390654	0.00114281	0.0323718	0.00251092	0.0505034	0.000467802	0.0543455	0.0064005	0.311004	0.0162512	0.283485	0.0130173	0.367274	0.0175205	0.325467	0.0134017
C_0024	Val	Val	C00183,C06417,C16436	HMDB00883	118.087	10.7674	0.173879	0.16573	0.152372	0.249626	0.246686	0.250408	0.193604	0.176622	0.175197	0.445104	0.399472	0.444458	0.293237	0.308772	0.290807	0.297775	0.29	0.308718	0.421209	0.463533	0.411685	0.423828	0.433364	0.407149	0.163994	0.010858	0.248907	0.00196279	0.181808	0.0102406	0.429678	0.026161	0.297605	0.00974644	0.298831	0.00940353	0.432142	0.0275989	0.421447	0.0132685
A_0021	XA0012	XA0012			166.018	9.58848	0.00588938	0.0069371	0.00607192	0.00521242	N.D.	0.0038025	N.D.	N.D.	N.D.	N.D.	N.D.	N.D.	0.0121551	0.0114259	0.0131784	0.0135532	0.0124405	0.0138563	0.0165879	0.0151142	0.0153746	0.016062	0.0147641	0.0165579	0.00629947	0.000559696	0.00450746	0.000996958	N.A.	N.A.	N.A.	N.A.	0.0122532	0.000880357	0.0132833	0.0007455	0.0156922	0.000786516	0.0157947	0.00092632
A_0045	XA0033	XA0033			242.08	7.81665	0.0610106	0.0489408	0.0533543	0.0435074	0.0446135	0.0586386	0.0698285	0.0675489	0.0566561	0.0683799	0.0832656	0.0812573	0.426949	0.496938	0.502366	0.374362	0.36835	0.352935	0.493891	0.502206	0.621584	0.477648	0.591929	0.555283	0.0544352	0.00610705	0.0489198	0.00843486	0.0646778	0.0070399	0.0776343	0.00807716	0.475418	0.0420627	0.365216	0.011052	0.539227	0.0714444	0.54162	0.058353
C_0066	Xanthine	Xanthine	C00385	HMDB00292	153.04	20.9131	N.D.	N.D.	N.D.	N.D.	N.D.	N.D.	N.D.	N.D.	N.D.	N.D.	N.D.	N.D.	0.00428588	0.00595137	0.00450754	0.00473018	0.00487144	0.00542682	0.00768212	0.00743413	0.0063273	0.00704767	N.D.	N.D.	N.A.	N.A.	N.A.	N.A.	N.A.	N.A.	N.A.	N.A.	0.00491493	0.000904402	0.00500948	0.000368263	0.00714785	0.000721356	0.00704767	N.A.
C_0035	XC0016	XC0016			129.066	9.42705	0.0348334	0.0345983	0.0333046	0.0248635	0.026061	0.02443	0.0209813	0.019428	0.0205889	0.0257886	0.0219192	0.024887	0.0558635	0.0603596	0.0541643	0.0578376	0.0567374	0.0564041	0.0513735	0.051728	0.0514814	0.0520644	0.0534602	0.0454407	0.0342454	0.000823211	0.0251181	0.000844801	0.0203327	0.000807715	0.0241983	0.00202453	0.0567958	0.00320118	0.056993	0.000750158	0.0515277	0.000181698	0.0503218	0.00428438
C_0093	XC0061	XC0061			218.14	10.0017	N.D.	N.D.	N.D.	N.D.	N.D.	N.D.	N.D.	N.D.	N.D.	N.D.	N.D.	N.D.	0.0472127	0.048955	0.0358627	0.0456407	0.0430546	0.0384136	0.0303123	0.0299126	0.0272546	0.0325337	0.032618	0.0224176	N.A.	N.A.	N.A.	N.A.	N.A.	N.A.	N.A.	N.A.	0.0440101	0.00710946	0.0423697	0.00366191	0.0291598	0.00166208	0.0291898	0.00586504
C_0123	XC0132	XC0132			325.159	9.32894	N.D.	0.00101471	0.00107424	0.000782378	N.D.	0.000994396	0.00120703	N.D.	0.00104303	0.00144542	0.00149178	0.00132213	N.D.	N.D.	N.D.	N.D.	0.000415363	N.D.	0.000672056	N.D.	N.D.	N.D.	N.D.	N.D.	0.00104447	4.20986e-05	0.000888387	0.000149919	0.00112503	0.000115964	0.00141978	8.76799e-05	N.A.	N.A.	0.000415363	N.A.	0.000672056	N.A.	N.A.	N.A.
C_0125	XC0137	XC0137			350.103	14.4729	N.D.	N.D.	N.D.	N.D.	N.D.	N.D.	N.D.	0.000812626	N.D.	N.D.	N.D.	N.D.	0.00344801	0.00407278	0.00341251	0.00389556	0.00354672	0.00325652	0.00376352	0.00345018	0.00349944	0.00208874	0.00265061	0.00250634	N.A.	N.A.	N.A.	N.A.	0.000812626	N.A.	N.A.	N.A.	0.00364443	0.000371387	0.00356627	0.000319968	0.00357105	0.000168493	0.00241523	0.000291807
C_0005	β-Ala	b-Ala	C00099	HMDB00056	90.0555	7.86505	0.198617	0.208813	0.194101	0.140511	0.149977	0.143676	0.104042	0.113385	0.113658	0.143645	0.112949	0.124531	0.481155	0.502116	0.452508	0.502362	0.469497	0.466248	0.562889	0.571482	0.545868	0.574159	0.5557	0.506363	0.20051	0.00753659	0.144721	0.00481868	0.110362	0.00547493	0.127042	0.0155013	0.478593	0.0249031	0.479369	0.0199786	0.560079	0.0130357	0.545407	0.0350501
C_0057	γ-Butyrobetaine	Actinine	C01181	HMDB01161	146.118	8.68479	0.0221143	0.0228902	0.0212217	0.0183761	0.0182408	0.0187115	0.020588	0.0210433	0.018943	0.0303252	0.0275415	0.0292121	0.0245046	0.0255574	0.0211915	0.0211164	0.022357	0.0228709	0.0363557	0.0344743	0.0340897	0.0348578	0.0340659	0.0293969	0.0220754	0.000834902	0.0184428	0.000242326	0.0201914	0.00110484	0.0290263	0.0014011	0.0237512	0.00227837	0.0221148	0.000901981	0.0349732	0.00121257	0.0327735	0.00295094
C_0097	γ-Glu-2-aminobutyric acid	g-Glu-2-aminobutyric acid			233.114	13.1546	0.0037615	0.00398366	0.00345182	0.00187103	0.00194966	0.00202572	0.00247271	0.00218034	0.00262384	0.00295286	0.0028006	0.0035952	0.000958511	N.D.	0.000842047	0.000932568	0.000830726	0.00105181	N.D.	0.00148573	N.D.	N.D.	N.D.	0.00111364	0.00373233	0.00026712	0.0019488	7.73503e-05	0.00242563	0.000225466	0.00311622	0.00042174	0.000900279	8.23529e-05	0.000938368	0.000110656	0.00148573	N.A.	0.00111364	N.A.
N.D.: Not Detected (below detection limit).
N.A.: Not Available (calculation was not possible due to insufficient data).
MT: Migration time, RT: Retention time.
rADI: Recombinant arginine deiminase, Combo: Combination of CBR-5884 and rADI.
