# Supplementary material for: Identification of the ultrahigh-risk subgroup in neuroblastoma cases through DNA methylation analysis and its treatment exploiting cancer metabolism
Source: Oncogene. 2022 Nov 1;41(46):4994–5007. doi: 10.1038/s41388-022-02489-2 (PMC9652143; doi:10.1038/s41388-022-02489-2)
Supplement: Supplementary file 20 — Supplementary Table S8 [file 41388_2022_2489_MOESM20_ESM.xlsx]

## Sheet: TableS8
Supplementary Table S8. Clinical and mutational information of analyzed 13 Stage 4 neuroblastoma cases with 11q LOH.
Sample ID	Cluster	Gender	Age (month)	INSS Stage	Primary site	MYCN	ALK	Copy number alterations
								1p	1q	2p	2q	3p	3q	4p	4q	5p	5q	6p	6q	7p	7q	8p	8q	9p	9q	10p	10q	11p	11q	12p	12q	13q	14q	15q	16p	16q	17p	17q	18p	18q	19p	19q	20p	20q	21q	22q
KNBL003T	B	Male	50	4	Adrenal gland	AMP	SNV	loss		loss		loss						gain							gain		loss		loss									gain
KNBL006T	A	Male	33	4	Adrenal gland			loss	gain	gain	loss	loss		loss	gain					gain		loss	loss	loss	loss		loss		loss		gain		loss	loss	loss	loss		gain			loss	loss	loss	loss	loss
KNBL007T	B	Female	29	4	Adrenal gland	AMP				gain	gain	gain	gain			gain		gain	gain										loss		gain				gain	gain		gain					gain	gain
KNBL008T	B	Female	35	4	NA	AMP		loss	gain	gain		loss						gain		loss		loss	loss	loss					loss	gain					gain			gain		gain
KNBL009T	B	Male	140	4	Adrenal gland					gain	gain	loss								gain	gain								loss									gain		gain						gain
KNBL010T	A	Male	57	4	Retroperitoneum			loss	loss		loss						gain		gain	gain	gain								loss									gain				loss
KNBL015T	B	Male	20	4	Retroperitoneum			loss																				loss	loss									gain
KNBL016T	B	Female	48	4	Neck									loss														gain	loss									gain
KNBL020T	A	Male	51	4	Mediastinum			gain	gain	gain		loss					gain	gain	gain	gain	gain		gain	loss					loss		gain	gain	loss	loss				gain			gain	gain
KNBL022T	B	Male	48	4	Adrenal gland				gain		gain	loss	loss						loss		gain		loss						loss		gain							gain	gain	gain
KNBL029T	A	Male	30	4	Adrenal gland			loss				loss		loss									loss			loss			loss		gain		loss	loss				gain		gain			gain	gain
KNBL033T	B	Female	29	4	Retroperitoneum		SNV													gain	gain			loss	loss	loss	loss	gain	loss	gain	gain		gain			gain		gain	gain			loss	gain	gain
KNBL034T	A	Male	96	4	NA							loss		loss		loss	gain			gain	gain	gain							loss				gain	gain				gain	gain	gain		loss
		INSS, International Neuroblastoma Staging System; AMP, amplification; SNV, single nucleotide variation; NA, Not available
