# Supplementary material for: Identification of the ultrahigh-risk subgroup in neuroblastoma cases through DNA methylation analysis and its treatment exploiting cancer metabolism
Source: Oncogene. 2022 Nov 1;41(46):4994–5007. doi: 10.1038/s41388-022-02489-2 (PMC9652143; doi:10.1038/s41388-022-02489-2)
Supplement: Supplementary file 21 — Supplementary Table S9 [file 41388_2022_2489_MOESM21_ESM.xlsx]

## Sheet: TableS9
Supplementary Table S9. Illumina ID of the methylation probes used to render the heatmap of TARGET high-risk cohort.
cg07721458
cg11881934
cg12248614
cg17654091
cg02576468
cg00668619
cg27485223
cg27017668
cg22686854
cg25479788
cg12348588
cg04982308
cg09267483
cg13910040
cg24990131
cg19706515
cg03292388
cg13885357
cg01517680
cg11505037
cg08799305
cg27136078
cg10509607
cg04913246
cg07921712
cg01114088
cg03199564
cg03059048
cg17329249
cg16463745
cg24206256
cg04241582
cg06654127
cg03605610
cg17701886
cg14429919
cg15485247
cg15320905
cg18650219
cg10632770
cg07665510
cg05083033
cg25772827
cg23051664
cg23930334
cg26008365
cg24363160
cg26228266
cg19507206
cg01812599
cg07133629
cg03733760
cg23497020
cg01572989
cg17076635
cg18066206
cg15775406
cg05063520
cg02832905
cg03295626
cg13183651
cg05654946
cg03607415
cg10706073
cg20190649
cg11150797
cg05558615
cg11358777
cg07532405
cg19139618
cg00103448
cg22961212
cg03216043
cg00819233
cg17496788
cg11854981
cg17342469
cg27214856
cg27338353
cg04329382
cg21374307
cg07209034
cg01552275
cg24716664
cg21561701
cg08699341
cg20809881
cg00563229
cg00265863
cg17577122
cg00811132
cg18888655
cg12247222
cg20952901
cg26282655
cg09727692
cg14701856
cg04878000
cg08315770
cg09670128
cg14537533
cg11083416
cg21332729
cg06448705
cg22399133
cg13732857
cg22125968
cg19915711
cg22905097
cg04599403
cg22773661
cg04567307
cg09422450
cg04317962
cg05708544
cg06976250
cg12062819
cg08489941
cg03583111
cg18513970
cg06285590
cg26518861
cg23100152
cg13177786
cg23782616
cg24233426
cg13982688
cg19526130
cg13537353
cg12749863
cg08421126
cg09323727
cg00459623
cg24798398
cg01047586
cg04528477
cg10785622
cg03554749
cg17071446
cg05121006
cg00737571
cg03723247
cg10967023
cg26385172
cg08086720
cg10409248
cg16426714
cg04073970
cg22451910
cg00668890
cg22915945
cg14908513
cg18954504
cg02430039
cg16616467
cg19864130
cg05048976
cg08832220
cg04864807
cg13283952
cg00880074
cg06802522
cg20406460
cg05347898
cg16630482
cg08394412
cg11893951
cg16382322
cg04477203
cg10835584
cg20956738
cg24202381
cg15376615
cg18257810
cg18447876
cg02380334
cg18235734
cg01172903
cg08462924
cg12139725
cg14797147
cg13564529
cg18088486
cg09993319
cg07878625
cg10786572
cg14341177
cg25013753
cg18847598
cg19377607
cg05407200
cg05593887
cg11144103
cg02978201
cg24925741
cg00004073
cg04922606
cg07258715
cg24961286
cg10738003
cg08238319
cg08717807
cg07874011
cg15295200
cg16748433
cg14252149
cg23803868
cg10776061
cg00696044
cg03449867
cg12466610
cg23159970
cg24643105
cg04073914
cg11420142
cg20704148
cg14460215
cg11251367
cg18075755
cg04998327
cg18861767
cg17171259
cg21463262
cg04131969
cg12551908
cg02819655
cg01188578
cg18662228
cg19285525
cg21130926
cg04814784
cg14615128
cg16999994
cg10058204
cg21272897
cg13573375
cg04613734
cg01594260
cg23887839
cg21242448
cg02658043
cg22336867
cg06961873
cg02372404
cg11331837
cg05338731
cg09533869
cg11956442
cg14179288
cg21587006
cg25601713
cg23019589
cg00540295
cg17662493
cg19311470
cg16490124
cg01543583
cg22535849
cg11173002
cg22309983
cg25674027
cg11857805
cg04194432
cg25099095
cg20592836
cg16995742
cg09247979
cg10738648
cg27230769
cg21498547
cg10989317
cg13821051
cg10006614
cg08407901
cg18285337
cg24769381
cg09583302
cg08506672
cg17095460
cg07474670
cg10724632
cg22851875
cg15828613
cg11418607
cg21589417
cg20536971
cg25977769
cg01012836
cg00254095
cg23199815
cg22251955
cg16802892
cg13462557
cg17370616
cg12432807
cg17149911
cg07933078
cg16268937
cg19218082
cg01223071
cg16112880
cg11957130
cg19949776
cg27586797
cg26069044
cg19935756
cg05900567
cg18673341
cg03366986
cg26199241
cg24274579
cg07265743
cg17975443
cg25900280
cg14204735
cg13118906
cg04987499
cg16345647
cg09015973
cg13300273
cg02092102
cg07493435
cg02917321
cg03989125
cg03667051
cg01144053
cg25814383
cg21131022
cg08154039
cg07500707
cg00918522
cg06609094
cg11764177
cg17515966
cg12911256
cg24870568
cg08611163
cg16094412
cg05331082
cg09721739
cg15878317
cg23460843
cg24196693
cg06573604
cg13945224
cg11774399
cg05525106
cg05741937
cg10574376
cg08862890
cg04360793
cg20699586
cg14789818
cg14709292
cg18413131
cg26483229
cg12827262
cg15219228
cg24281267
cg26872028
cg06745511
cg07592723
cg21773220
cg02858118
cg05852231
cg26947626
cg15894661
cg16963683
cg16512570
cg05207834
cg22366350
cg09059945
cg08077673
cg00803453
cg08332594
cg19517525
cg25489524
cg19782061
cg21425842
cg12260798
cg01347228
cg04156293
cg07676361
cg10276465
cg07585069
cg08703872
cg24425838
cg04621893
cg27028760
cg09229918
cg26010734
cg11957331
cg04422256
cg05297854
cg11213574
cg23741863
cg01076971
cg04986675
cg08210474
cg21184172
cg10367412
cg22020558
cg00116092
cg01082498
cg11026555
cg06924241
cg03778029
cg26630735
cg12901182
cg18998670
cg08889009
cg13634242
cg04569837
cg02416424
cg11462865
cg13002493
cg17231690
cg02893823
cg24453580
cg12392473
cg19209066
cg01629716
cg24887265
cg25451958
cg09095892
cg09191232
cg24545961
cg08863953
cg22620090
cg02391713
cg18222083
cg07968770
cg00303982
cg17411135
cg07377422
cg26678920
cg02273041
cg15202102
cg27132391
cg10064871
cg20938665
cg16459349
cg18959478
cg18392783
cg16245261
cg12755421
cg23913421
cg14940898
cg04573397
cg06370862
cg19404832
cg15087179
cg21760402
cg05139788
cg20180370
cg17489695
cg07625194
cg15718581
cg18034737
cg06274159
cg10242602
cg04401986
cg02876258
cg26004771
cg03670393
cg14197071
cg13065507
cg26725201
cg21130374
cg16781264
cg06341590
cg13972706
cg11009590
cg09853238
cg15559674
cg09180564
cg16217803
cg03055671
cg06034527
cg08251901
cg10559416
cg17164063
cg18511007
cg00756032
cg25176746
cg22171539
cg07009284
cg13273396
cg12124386
cg11713658
cg23225476
cg16543094
cg11169641
cg21678813
cg05050042
cg16565913
cg02121529
cg15975865
cg13901526
cg17848763
cg06409538
cg24064594
cg01511232
cg26461267
cg02032558
cg11663667
cg21994818
cg02246426
cg06042148
cg21957058
cg18042724
cg02027945
cg19859290
cg03573068
cg17131044
cg10615842
cg11288764
cg06804921
cg20551181
cg20632573
cg09696301
cg11784785
cg02963248
cg02676167
cg01020413
cg06820388
cg09550083
cg06833110
cg02551743
cg11642377
cg08604097
cg01933308
cg24529280
cg13611822
cg06335867
cg26170604
cg23075337
cg10443049
cg15285250
cg12265623
cg08196553
cg03880173
cg00092518
cg00332153
cg12174804
cg22702772
cg06621358
cg21071097
cg20814095
cg07834574
cg11364273
cg14774086
cg25037461
cg04164058
cg10308906
cg26996175
cg00011740
cg05345154
cg13500072
cg12018098
cg23001415
cg27413732
cg12250872
cg05127821
cg19305681
cg12749132
cg08743751
cg01051545
cg20727434
cg04971362
cg01088410
cg05545672
cg04954559
cg22371972
cg20809470
cg22610655
cg10000318
cg22185100
cg02213103
cg16276063
cg08488945
cg20180061
cg22256631
cg03783410
cg07747133
cg02650401
cg13294849
cg03731303
cg11362010
cg01783662
cg12055395
cg02530022
cg08835113
cg08482436
cg01680010
cg02286091
cg04362586
cg02019574
cg10186131
cg26266950
cg08814405
cg19907796
cg10540626
cg03711129
cg16508068
cg11055493
cg14689537
cg26487157
cg10663017
cg02280532
cg20678442
cg12630714
cg14617041
cg10795659
cg26067760
cg03561565
cg19092981
cg06183338
cg24945701
cg05714155
cg00419321
cg26724949
cg00398420
cg16411152
cg07947745
cg15450224
cg06669631
cg23710226
cg20953310
cg09599228
cg08466517
cg19087028
cg22588275
cg18739944
cg08236351
cg21490751
cg22668995
cg02923516
cg01200186
cg23973123
cg12579198
cg04891688
cg00735137
cg13865610
cg07180988
cg12013184
cg12366597
cg17849509
cg15864733
cg21520772
cg13359161
cg07734052
cg17764838
cg14841601
cg26449178
cg07992196
cg15624719
cg07092135
cg13716026
cg16878245
cg10442101
cg07038342
cg24315815
cg22683259
cg26283496
cg14637285
cg00647899
cg23518497
cg15601996
cg22915906
cg11195363
cg20046777
cg25313447
cg17052041
cg21520462
cg19955019
cg08973281
cg22065513
cg24082368
cg21008530
cg15525263
cg13755777
cg12856760
cg25305259
cg02381853
cg00016360
cg16654302
cg06702718
cg23087707
cg03215599
cg10040162
cg02598319
cg12813192
cg22897419
cg15147534
cg03393006
cg23620902
cg08185075
cg24520479
cg09299388
cg06403553
cg00508577
cg06008384
cg19725625
cg08678314
cg27235955
cg21622181
cg03325726
cg02365517
cg12668216
cg26758810
cg13647821
cg11241455
cg19757131
cg00071210
cg20043883
cg10089542
cg14391258
cg04599041
cg01336260
cg18172186
cg09301462
cg11857548
cg27285720
cg20806143
cg08430325
cg02143496
cg21628504
cg01719494
cg11486295
cg24375465
cg10887280
cg01182171
cg17633576
cg16501140
cg27117982
cg11203041
cg03685392
cg04392266
cg21855021
cg12772932
cg24555763
cg03875496
cg27634344
cg02571636
cg15474402
cg06178055
cg10380328
cg12530864
cg14149107
cg02487930
cg24250261
cg24820270
cg01040779
cg01454936
cg24717898
cg22867837
cg13454542
cg14506195
cg26160189
cg02325160
cg00293660
cg24716416
cg12876620
cg18958907
cg16179048
cg25255893
cg05868413
cg10845171
cg04548699
cg01057527
cg18530299
cg05369766
cg07235577
cg26969786
cg10979216
cg05890062
cg09301800
cg03025413
cg05959464
cg15127879
cg10791884
cg22735749
cg26132723
cg01225788
cg05355411
cg14778875
cg06577725
cg22572614
cg13580649
cg03034101
cg18286698
cg27310093
cg26104815
cg17016145
cg02096663
cg23037411
cg06175416
cg11022537
cg24699025
cg08272368
cg22415472
cg24781804
cg19850370
cg02589568
cg23912024
cg26047066
cg14315054
cg14035969
cg25140419
cg20454002
cg01379656
cg07315006
cg25968149
cg01982637
cg10623221
cg08923984
cg19510409
cg20003377
cg23804764
cg04074001
cg23924326
cg05816000
cg13348733
cg09910856
cg16079898
cg18283624
cg23865342
cg21057880
cg20277159
cg05439503
cg21610556
cg06690831
cg05626226
cg09412975
cg08550523
cg17273096
cg20537987
cg26558510
cg02841912
cg01301197
cg20391432
cg11672740
cg05699035
cg22862734
cg08287903
cg06160171
cg13453244
cg12666874
cg03489427
cg20851750
cg06410104
cg15638338
cg17413252
cg11464873
cg00893522
cg05509820
cg18822544
cg07720926
cg16193733
cg11970679
cg20358313
cg08429337
cg04917860
cg16725552
cg19805179
cg17576603
cg03616722
cg03784113
cg23107916
cg17657322
cg22807732
cg10635188
cg16998656
cg18699226
cg15078211
cg12265878
cg06081147
cg06667406
cg06527154
cg01116873
cg14339410
cg17557464
cg25667676
cg03048162
cg09075515
cg16626196
cg27237541
cg15041044
cg02637593
cg27326372
cg08214192
cg21746409
cg27235662
cg22007216
cg21578543
cg12656160
cg27236146
cg20118157
cg16273485
cg07262519
cg12649175
cg06581825
cg12599765
cg02262633
cg10546890
cg11433787
cg20633370
cg08548066
cg02204831
cg06245181
cg03172657
cg01942849
cg13501446
cg14239111
cg14087921
cg02714192
cg05906769
cg16528678
cg13485703
cg26956157
cg13835062
cg18096398
cg01753252
cg22139500
cg13818316
cg02797195
cg14961750
cg21439800
cg18223153
cg16173847
cg04458985
cg01942797
cg22550299
cg03254818
cg00066805
cg15146467
cg01023872
cg11299476
cg07414199
cg13392848
cg02085097
cg25717658
cg19390059
cg00859145
cg00670977
cg25142614
cg03841136
cg09440603
cg20423977
cg01300218
cg16347213
cg18326642
cg06257454
cg02049833
cg20370783
cg12642717
cg23423230
cg07005960
cg13355449
cg16366449
cg18116815
cg03899914
cg06693578
cg17560267
cg04110902
cg23459212
cg10636896
cg05392844
cg25593476
cg15849098
cg13453847
cg05168012
cg24394667
cg09106231
cg20561863
cg09619488
cg01740034
cg03495497
cg00623774
cg15507449
cg24838949
cg11903197
cg25308381
cg19525546
cg11201931
cg22735834
cg12611195
cg13228862
cg23600322
cg26701815
cg06561883
cg16854200
cg10136452
cg18199992
cg27053040
cg24751154
cg01735558
cg18007559
cg10064312
